# Supplementary material for: Chronic kidney disease in nonalcoholic fatty liver disease at primary healthcare centers in Korea
Source: PLoS One. 2022 Dec 20;17(12):e0279367. doi: 10.1371/journal.pone.0279367 (PMC9767345; doi:10.1371/journal.pone.0279367)
Supplement: S1 Data — (XLSX) [file pone.0279367.s001.xlsx]

## Sheet: CKD_NAFLD2
SEX (M 'male', F 'female')	AGE	WC	SBP	DBP	U_Pro	PLT	AST	ALT	r_GTP	TG	HDL_C	FBS	HbA1C	Creatinine	e_GFR	Fatty_liver(0 'normal', 1 'fatty liver')	MRE_Fibro	MRE_FL	albumin	cate_MRE (1 'F0', 2 'F1', 3 'F2', 4 'F3')	Fib4	cate_Fib4 (1 '< 1.0', 2 '1.0 ≤ FIB-4 < 1.3', 3 '≥ 1.3')	IFG_DM	NFS	cate_NFS (1 '< -1.455', 2 '-1.455 ≤ NFS < 0.676', 3 '≥ 0.676')	DM	cate_EGFR	yn_eGFR(0 '≥60mL/min/1.73m²', 1 '<60mL/min/1.73m²')	yn_ACR(0 '<30mg/g', 1 '≥30mg/g')	cate_CKD ( 1 'No CKD', 2 'Mild', 3 'Moderate', 4 'Severe')	yn_Proteinuria(0 '<+1', 1 '≥+1')	METs_WC	METs_TG	METs_HDL	METs_HTN	METs_DM	Mets	RLT (0 'AST≤33 IU/L and ALT ≤ 38 IU/L', 1 'AST>33 IU/L and/or ALT > 38 IU/L')
M	58	93.3	110	73	-	178	35	38	68	121	58	97		0.9	92	1	1.49	21.2	4.6	1	1.85005	3	0	-1.38216	2	0	G1	0		1	0	1	0	0	0	0	0	1
M	53	88.6	110	82	-	275	56	38	177	237	45	116	5.7	1.3	62	1	2.47	31.2	5.1	2	1.75081	3	1	-1.54685	1	0	G2	0		1	0	0	1	0	1	1	1	1
M	39	106.4	127	87	-	304	62	103	83	237	48	111		1.1	81	1	2.26		4.8	2	0.783726	1	1			0	G2	0		1	0	1	1	0	1	1	1	1
M	57	88	142	92	-	202	36	55	24	137	48	103		1	84	1	2.12	16.26	4.4	2	1.36976	3	1	-0.8364	2	0	G2	0		1	0	0	0	0	1	1	0	1
M	48	85	120	82	-	217	25	21	22	92	58	90		0.8	109	0	2.04	5.2	4.7	2	1.20673	2	0	-2.48143	1	0	G1	0		1	0	0	0	0	0	0	0	0
M	53	88.5	123	81	-	250	21	29	42	282	38	86		1	88	1	2.12	9.53	4.7	2	0.826716	1	0	-2.7641	1	0	G2	0		1	0	0	1	1	0	0	0	0
M	61	97.8	136	80	-	258	35	55	139	128	61	137	6.9	1.1	75	1	1.61	36.1	4.5	1	1.11583	2	1	-1.5568	1	1	G2	0	0	1	0	1	0	0	1	1	1	1
M	58	97.5	136	84	-	201	44	63	122	114	55	102		1	86	0	2.26	7.4	4.5	2	1.59961	3	1	-0.677371	2	1	G2	0		1	0	1	0	0	1	1	1	1
M	50	94	110	72	-	335	22	30	28	147	51	125		0.9	94	1	2.19	21.13	4.7	2	0.599497	1	1			0	G1	0		1	0	1	0	0	0	1	0	0
M	48	82	125	75	-	216	23	27	19	171	41	120	6	1.2	73	0	2	3.1	4.8	2	0.983634	1	1	-1.62687	1	0	G2	0		1	0	0	1	0	0	1	0	0
M	39	87.2	117	78	-	226	37	34	47	158	44	89	5.3	1.1	80	1	2.1	3.3	4.8	2	1.09501	2	0	-2.94825	1	0	G2	0		1	0	0	1	0	0	0	0	1
M	54	84.5	123	79	-	285	25	34	76	225	42	180	11.8	1	84	1	2.51		4.7	2	0.812362	1	1	-2.34186	1	1	G2	0	0	1	0	0	1	0	0	1	0	0
M	54	85	125	76	-	315	32	47	49	160	42	141	10.1	1.2	67	1	2.38	24.6	5.0	2	0.800174	1	1	-2.96496	1	1	G2	0	0	1	0	0	1	0	0	1	0	1
M	54	91	144	100	-	259	37	46	91	227	57	90		1	82	1	2.2	8.6	4.9	2	1.13741	2	0	-2.8591	1	0	G2	0		1	0	1	1	0	1	0	1	1
F	51	73	116	74	-	394	20	12	15	60	62	114	5.7	0.8	81	0	1.98		4.5	2	0.747332	1	1	-3.267	1	0	G2	0	0	1	0	0	0	0	0	1	0	0
F	51	78.7	120	83	-	139	46	47	63	80	74	97	5.5	0.9	73	0	2.01	1.3	4.3	2	2.46187	3	0	-1.56526	1	0	G2	0	0	1	0	0	0	0	0	0	0	1
M	57	84.9	129	79	-	220	22	17	29	87	64	110	6.7	1	83	0	2.41		4.8	2	1.38245	3	1	-1.03022	2	1	G2	0		1	0	0	0	0	0	1	0	0
M	55	89.2	130	86	-	242	34	29	20	86	56	98	5.6	1.1	76	0	2.1		4.7	2	1.43492	3	0	-2.46191	1	0	G2	0		1	0	0	0	0	1	0	0	1
M	68	96	154	94	-	193	22	19	22			99		0.9	89	0	1.62	4.6	3.9	1	1.77827	3	0	-0.473084	2	0	G2	0	0	1	0	1			1	0		0
M	41	84.6	118	79	-	286	25	16	25	185	48	93		0.9	98	0	1.82	2.8	4.7	1	0.895979	1	0	-3.33493	1	0	G1	0		1	0	0	1	0	0	0	0	0
F	61	78.8	132	77	-	230	26	33	40	71	60	105	5.9	0.8	83	1	2.19	8.93	4.4	2	1.20038	2	1	-1.193	2	0	G2	0		1	0	0	0	0	1	1	0	0
M	45	93	104	70	-	197	24	24	25	141	52	107	5	1.3	62	1	1.89	7.5	4.9	1	1.11906	2	1	-1.194	2	0	G2	0		1	0	1	0	0	0	1	0	0
M	34	85.4	122	82	-	242	21	18	16	118	54	88	5.3	1	90	0	1.87	2.5	4.6	1	0.695419	1	0	-3.329	1	0	G1	0		1	0	0	0	0	0	0	0	0
M	50	81.2	120	74	+	261	63	74	342	245	43	124	5.4	1.2	66	1	1.31	8.5	4.9	1	1.40299	3	1	-1.90356	1	0	G2	0		2	1	0	1	0	0	1	0	1
M	41	87	117	83	-	299	26	31	28	69	55	92	5.6	1.3	66	0	1.21		5.2	1	0.640332	1	0	-4.41888	1	0	G2	0		1	0	0	0	0	0	0	0	0
M	57	92.3	122	73	-	250	45	67	179	412	46	98	5.6	1.5	52	1	2	15.9	5.0	2	1.25346	2	0	-3.05407	1	0	G3a	1		2	0	1	1	0	0	0	0	1
M	58	94.2	120	80	-	289	37	36	135	49	72	111		0.9	93	1	2.02		4.6	2	1.2376	2	1	-1.7211	1	0	G1	0		1	0	1	0	0	1	1	1	1
M	50	87.4	136	84	-	196	21	27	26	183	37	94		1	86	0	1.94	8.4	4.6	2	1.03098	2	0	-2.2608	1	0	G2	0		1	0	0	1	1	1	0	1	0
M	47	94.8	156	98	-	239	18	14	49	107	62	93	5.5	1.2	73	0	1.66	4.3	4.5	1	0.946038	1	0	-1.86374	1	0	G2	0		1	0	1	0	0	1	0	0	0
M	28	89	120	73	-	197	27	41	26	42	68	97	5.6	1	100	1	1.6	13.3	4.5	1	0.599327	1	0	-3.26205	1	0	G1	0		1	0	0	0	0	0	0	0	1
M	60	88	112	80	-	238	30	32	47	108	47	88	5.5	0.9	87	0	1.64	5.9	4.8	1	1.33697	3	0	-2.44828	1	0	G2	0		1	0	0	0	0	0	0	0	0
M	38	88.4	122	74	-	270	28	25	144	112	72	96	5.4	1.5	55	0	1.71	2.6	5.1	1	0.788148	1	0	-3.8178	1	0	G3a	1		2	0	0	0	0	0	0	0	0
M	38	100.1	128	98	-	236	47	77	41	518	29	105	5.4	0.9	106	1	3	21.9	4.8	3	0.86243	1	1	-2.16691	1	0	G1	0		1	0	1	1	1	1	1	1	1
M	47	79.8	130	84	-	204	42	36	26	78	52	104	5.3	1.2	67	0	1.13		4.7	1	1.61275	3	1	-1.2054	2	0	G2	0		1	0	0	0	0	1	1	0	1
M	55	86.8	123	81	-	214	48	108	566	197	49	97	5.1	1	83	1	2.12		4.3	2	1.18708	2	0	-2.3384	1	0	G2	0		1	0	0	1	0	0	0	0	1
M	61	104	142	97	-	192	38	58	98	144	44	110		1	78	1	3.16	18.8	4.8	3	1.58525	3	1	-0.539779	2	0	G2	0		1	0	1	0	0	1	1	1	1
M	47	95.8	132	89	-		40	63	84	194	50	90	5.5	1.4	58	1	2.02	39.3	5.5	2			0			0	G3a	1		2	0	1	1	0	1	0	1	1
M	39	92.5	120	83	-	214	30	29	48	219	51	94	5.4	1.5	57	1	1.44		4.6	1	1.01525	2	0	-2.58186	1	0	G3a	1		2	0	1	1	0	0	0	0	0
M	58	78	128	71	-	183	19	15	32	173	39	104		1.2	64	0	1.45	3.2	4.9	1	1.55484	3	1	-0.5584	2	0	G2	0		1	0	0	1	1	0	1	1	0
M	58	97.4	139	84	-	277	53	84	58	133	58	146		1.2	69	1	2.68	21.9	4.9	2	1.21083	2	1	-2.10896	1	1	G2	0		1	0	1	0	0	1	1	1	1
M	59	70	112	82	-	261	22	21	26	62	64	87		0.9	99	0	1.7	3.8	4.5	1	1.08524	2	0	-2.97546	1	0	G1	0		1	0	0	0	0	0	0	0	0
M	62	81.1	122	79	-	216	18	13	17	147	45	104	5.9	1.3	58	0	2.65	1.9	5.0	2	1.43298	3	1	-0.816831	2	0	G3a	1		2	0	0	0	0	0	1	0	0
F	60	88	136	80	-	285	18	12	29	216	63	100	5.4	0.8	74	0	1.88	2.4	4.5	1	1.09393	2	1	-0.7232	2	0	G2	0		1	0	1	1	0	1	1	1	0
M	48	81.3	113	76	-	216	30	25	18	67	61	95		1.1	77	0	2.31	3.5	4.2	2	1.33333	3	0	-2.27	1	0	G2	0		1	0	0	0	0	0	0	0	0
M	47	101.6	135	80	-	265	39	53	91	119	66	117		1.1	77	1	1.83	5.53	4.9	1	0.95012	1	1	-2.19971	1	0	G2	0		1	0	1	0	0	1	1	1	1
M	57	81	111	78	-	198	48	29	16	108	42	90		1.5	50	0	1.66	2.1	4.5	1	2.56597	3	0	-1.45978	1	0	G3a	1		2	0	0	0	0	0	0	0	1
M	57	83	122	72	-	234	45	65	43	151	54	97		1.2	67	1	2.3	12.6	4.9	2	1.35961	3	0	-2.74082	1	0	G2	0		1	0	0	1	0	0	0	0	1
M	43	116.2	135	83	+	192	68	59	77	215	50	142		0.9	102	1	2.769	23.9	4.7	2	1.98267	3	1	0.311417	2	1	G1	0		2	1	1	1	0	1	1	1	1
M	39	82.5	142	106	-	262	17	20	27	229	61	97	5.8	1.1	80	1	1.57	4.53	4.4	1	0.565845	1	1	-2.3709	1	0	G2	0		1	0	0	1	0	1	0	0	0
M	53	91	126	78	-	252	29	37	63	156	52	108	5.8	1.1	75	1	2.48		4.6	2	1.0027	2	1	-1.55385	1	0	G2	0		1	0	1	1	0	0	1	1	0
M	47	79	90	62	-	285	25	35	48	261	47	106	5.8	1	86	1	2.09		4.9	2	0.696882	1	1	-2.97926	1	0	G2	0		1	0	0	1	0	0	1	0	0
F	29	97	130	100	-	274	60	94	50	132	45	98	5.8	0.8	91	1	3.01		4.7	3	0.65499	1	1	-2.46789	1	0	G1	0		1	0	1	0	1	1	0	1	1
F	50	70.1	92	62	-	211	22	13	13	57	44	88	5.1	1	62	0	1.93		4.3	1	1.4459	3	0	-1.70022	1	0	G2	0		1	0	0	0	1	0	0	0	0
F	43	63.5	102	64	-	196	16	10	12	55	76	85	5.3	0.8	84	0	1.84		4.2	1	1.11002	2	0	-2.0528	1	0	G2	0		1	0	0	0	0	0	0	0	0
M	64	92.6	100	60	-	129	49	21	85	79	35	118	7.3	1.2	65	0	4.44		4.6	4	5.30489	3	1	1.911	3	1	G2	0	0	1	0	1	0	1	0	1	1	1
F	39	88.2	105	63	+-	356	17	14	17	186	44	95	5.4	1	67	0	1.84		4.3	1	0.497737	1	0	-4.03306	1	0	G2	0		1	0	1	1	1	0	0	1	0
F	52	113	126	84	+++	329	52	65	56	326	57	182	9.4	0.9	70	1	1.66		4.0	1	1.01942	2	1	-1.0988	2	1	G2	0		3	1	1	1	0	1	1	1	1
M	51	93.5	130	81	-	209	22	22	81	151	43	112	5.7	1	84	1	2.56		4.4	2	1.14455	2	1	-0.6758	2	0	G2	0		1	0	1	1	0	1	1	1	0
M	57	89	115	70	-	157	30	42	19	69	49	119	6.9	0.9	93	0	2.35		4.8	2	1.68063	3	1	-0.700657	2	1	G1	0		1	0	0	0	0	0	1	0	1
M	60	80	114	72	-	227	27	22	28	41	71	69	5.1	1.2	66	0	1.89		4.3	1	1.52152	3	0	-1.9422	1	0	G2	0		1	0	0	0	0	0	0	0	0
M	51	79.3	117	74	-	252	23	21	35	98	73	101	5.5	1.2	69	0	2.63		4.5	2	1.01575	2	1	-1.59191	1	0	G2	0		1	0	0	0	0	0	1	0	0
M	54	69	100	64	-	231	18	14	21	77	73	87	5.7	1	83	0	2.86		4.4	2	1.12458	2	1	-1.42334	2	0	G2	0		1	0	0	0	0	0	0	0	0
M	55	84.2	110	72	-	267	24	26	50	222	55	96	5.5	1.2	68	0	2.51		4.4	2	0.969563	1	0	-2.75115	1	0	G2	0		1	0	0	1	0	0	0	0	0
M	67	85	118	70	-	282	24	15	17	97	54	94	5.9	1.1	72	0	3.29		4.2	3	1.47228	3	1	-0.6734	2	0	G2	0		1	0	0	0	0	1	0	0	0
M	59	95	120	82	-	228	24	27	26	377	37	93	5.7	1	82	1	2.73		4.3	2	1.19522	2	1	-0.9152	2	0	G2	0		1	0	1	1	1	1	0	1	0
M	72	79	108	74	-	197	25	21	38	74	72	99	6	1.2	64	0	2.43		4.3	2	1.99387	3	1	-0.0522286	2	0	G2	0	0	1	0	0	0	0	0	0	0	0
M	34	88	118	70	-	240	41	77	96	172	56	102		1.1	84	1	2.47		5.0	2	0.661921	1	1	-2.96146	1	0	G2	0		1	0	0	1	0	0	1	0	1
M	50	100	108	74	-	370	18	19	27	82	44	93		0.9	97	0	2.68		4.3	2	0.558038	1	0	-4.14751	1	0	G1	0		1	0	1	0	0	0	0	0	0
M	52	68	100	64	-	219	20	6	35	108	62	77	5	1.1	75	0	2.33		4.3	2	1.93871	3	0	-0.4252	2	0	G2	0		1	0	0	0	0	0	0	0	0
M	37	86	120	73	-	130	38	21	21	53	68	89	5.2	1.2	74	0	2.41		4.7	2	2.36011	3	0	-0.965971	2	0	G2	0		1	0	0	0	0	0	0	0	1
M	37	82	112	70	-	132	21	16	22	79	62	100	5.2	1.2	73	0	1.99		4.8	2	1.47159	3	1	-0.420025	2	0	G2	0		1	0	0	0	0	0	1	0	0
M	56	88	110	70	-	197	44	80	37	225	42	97	5.8	1.3	61	1	2.9		4.6	2	1.39839	3	1	-1.1849	2	0	G2	0		1	0	0	1	0	0	0	0	1
F	40	68	100	64	-	298	18	10	19	62	104	90	5.1	1	66	0	2.43		4.7	2	0.76404	1	0	-3.697	1	0	G2	0		1	0	0	0	0	0	0	0	0
F	40	62	102	62	-	280	17	13	18	65	85	90	5.2	0.8	85	0	1.88		4.4	1	0.673565	1	0	-3.73358	1	0	G2	0	0	1	0	0	0	0	0	0	0	0
F	50	63	100	68	-	213	21	15	15	67	64	77	4.9	0.8	81	0	1.66		4.5	1	1.27281	2	0	-2.5048	1	0	G2	0		1	0	0	0	0	0	0	0	0
M	46	99	110	70	-	248	29	38	81	114	52	86	5.7	1.1	78	1	2		4.6	2	0.872594	1	1	-1.58387	1	0	G2	0		1	0	1	0	0	0	0	0	0
M	56	92	116	72	-	352	26	23	26	47	39	102	6.5	1.1	74	0	2.48		4.6	2	0.862491	1	1	-2.50307	1	1	G2	0	0	1	0	1	0	1	0	1	1	0
M	52	84.2	100	60	+-	324	22	21	37	229	37	85	5.7	1.2	68	0	2.59		4.6	2	0.770498	1	1	-2.60406	1	0	G2	0		1	0	0	1	1	0	0	0	0
M	49	102.5	108	76	-	257	17	17	22	58	49	89	5.3	1	85	1	2.42		4.7	2	0.786117	1	0	-2.5608	1	0	G2	0		1	0	1	0	0	0	0	0	0
F	43	73.2	119	67	+-	290	19	14	17	61	84	98	5.2	0.9	74	0	2.12		4.6	2	0.752939	1	0	-3.55363	1	0	G2	0		1	0	0	0	0	0	0	0	0
M	39	76.8	102	60	-	351	20	10	64	188	43	91	5.6	1	90	0	1.82		4.7	1	0.702728	1	0	-3.8114	1	0	G1	0		1	0	0	1	0	0	0	0	0
M	46	82.4	104	68	-	245	35	45	24	219	39	91	5.7	1.1	77	0	2.12		4.5	2	0.979611	1	1	-1.9626	1	0	G2	0		1	0	0	1	1	0	0	0	1
M	36	81.6	100	60	-	299	44	24	207	213	41	84	5.7	0.9	103	1	2.89		4.5	2	1.08138	2	1	-2.0084	1	0	G1	0		1	0	0	1	0	0	0	0	1
M	36	75	120	70	-	290	30	14	129	396	45	106	5.8	0.9	102	1	2.58		4.6	2	0.995318	1	1	-1.68857	1	0	G1	0		1	0	0	1	0	0	1	0	0
F	44	73	121	77	-	266	19	7	12	94	48	84	5.5	0.7	98	0	2.38		4.3	2	1.18789	2	0	-1.55026	1	0	G1	0		1	0	0	0	1	0	0	0	0
M	32	78	100	62	-	240	18	18	19	95	47	90	4.9	1.1	84	0	1.75		4.4	1	0.565685	1	0	-3.0528	1	0	G2	0		1	0	0	0	0	0	0	0	0
M	56	89	110	68	-	224	23	21	24	67	43	85	5.6	1.2	67	1	2.89		4.4	2	1.25475	2	0	-1.90951	1	0	G2	0		1	0	0	0	0	0	0	0	0
F	29	66	96	60	-	244	19	17	19	27	72	92	5.3	0.8	91	0	2.4		4.4	2	0.547693	1	0	-3.59753	1	0	G1	0		1	0	0	0	0	0	0	0	0
M	37	93	100	60	-	314	107	194	262	231	36	104	5.9	1.3	67	1	1.89		4.4	1	0.905222	1	1	-3.06857	1	0	G2	0		1	0	1	1	1	0	1	1	1
M	43	91	112	64	-	209	39	47	79	240	46	93	5.6	1.3	65	1	2.1		4.7	2	1.17041	2	0	-2.44011	1	0	G2	0		1	0	1	1	0	0	0	0	1
M	47	90	116	70	-	210	19	25	18	41	69	147	6.4	1	86	0	1.85		4.5	1	0.850476	1	1	-1.2626	2	1	G2	0		1	0	1	0	0	0	1	0	0
M	42	99	110	70	-	288	38	61	36	198	41	108	6.1	1.2	71	1	2.95		4.7	3	0.709538	1	1	-2.24048	1	0	G2	0		1	0	1	1	0	0	1	1	1
M	39	94	114	74	-	293	44	32	51	213	46	89	5.2	1.3	66	0	2.11		4.7	2	1.03532	2	0	-3.22495	1	0	G2	0		1	0	1	1	0	0	0	0	1
M	31	88	102	62	-	210	43	70	52	113	36	92	5.9	1	94	0	2.88		4.4	2	0.758686	1	1	-1.99866	1	0	G1	0		1	0	0	0	1	0	0	0	1
M	37	87.4	104	74	-	250	23	27	30	97	45	90	5.8	0.9	102	0	2.1		4.5	2	0.6551	1	1	-1.95827	1	0	G1	0		1	0	0	0	0	0	0	0	0
M	50	88	112	64	-	140	26	24	22	89	67	89	4.8	1.1	75	0	2.76		4.7	2	1.89544	3	0	-1.2211	2	0	G2	0		1	0	0	0	0	0	0	0	0
M	36	98.2	116	74	+	313	42	62	83	97	39	108	6.3	1.1	82	1	2.57		4.8	2	0.613496	1	1	-2.78075	1	0	G2	0		2	1	1	0	1	0	1	1	1
M	49	83	100	60	-	247	19	19	23	193	45	98	5.6	0.9	96	1	2.11		4.6	2	0.864721	1	0	-2.9006	1	0	G1	0		1	0	0	1	0	0	0	0	0
M	68	80.2	122	70	-	253	21	13	31	87	64	89	4.7	0.9	90	0	2.49		4.2	2	1.56544	3	0	-1.59977	1	0	G1	0		1	0	0	0	0	0	0	0	0
F	67	89.2	116	72	-	269	38	30	22	109	63	95		0.8	77	0	1.83		4.3	1	1.72801	3	0	-1.9176	1	0	G2	0		1	0	1	0	0	0	0	0	1
M	62	79	132	72	-	258	25	18	14	66	51	86	5.3	0.9	92	0	2.55		4.2	2	1.41604	3	0	-2.1768	1	0	G1	0		1	0	0	0	0	1	0	0	0
M	37	81.2	108	64	+-	293	26	32	27	125	52	100	5.8	1	91	0	2.62		4.5	2	0.580407	1	1	-3.02623	1	0	G1	0		1	0	0	0	0	0	1	0	0
M	67	85	110	70	-		53	61	28			103		1.3	59	0	5.12			4			1			0	G3a	1	0	2	0	0			1	1		1
F	57	80.2	110	70	-	229	27	33	30			128	6.3	0.9	69	1	2.54		4.5	2	1.16989	2	1	-1.3076	2	1	G2	0		1	0	0			0	1		0
F	50	70	112	67	-	312	29	24	23	195	44	110	6	0.7	96	1	2.13		4.5	2	0.948654	1	1	-2.44735	1	0	G1	0		1	0	0	1	1	0	1	1	0
F	73	75	122	78	-	328	19	18	12	97	62	102	5.5	0.7	88	0	2.99		4.0	3	0.996704	1	1	-1.682	1	0	G2	0	0	1	0	0	0	0	0	1	0	0
M	51	83	119	71	-	188	30	30	293	122	59	79	4.5	1	84	0	4.54		4.3	4	1.48584	3	0	-1.9274	1	0	G2	0		1	0	0	0	0	0	0	0	0
M	51	86.9	102	64	-	221	34	51	80	165	51	77	5.2	1.1	75	0	3.88		5.1	4	1.09868	2	0	-3.0828	1	0	G2	0		1	0	0	1	0	0	0	0	1
M	50	82	116	68	+-	343	29	57	48	253	41	85	5.5	1	85	1	2.14		4.7	2	0.559934	1	0	-4.82372	1	0	G2	0		1	0	0	1	0	0	0	0	1
M	55	83.3	111	63	-	246	25	20	37	85	66	93	6	1.3	62	1	2.32		4.4	2	1.24983	2	1	-1.0715	2	0	G2	0		1	0	0	0	0	1	0	0	0
F	47	69	122	78	-	281	19	9	21	36	129	100	5.3	0.9	72	0	1.78		4.1	1	1.05931	2	1	-1.1292	2	0	G2	0		1	0	0	0	0	0	1	0	0
M	59	92.6	110	70	-	249	26	35	93	316	48	104	5.6	1.3	61	1	2.57		4.6	2	1.04134	2	1	-1.30517	2	0	G2	0		1	0	1	1	0	0	1	1	0
M	59	92	130	80	-	258	31	33	67	203	44	88	5.5	1.4	56	1	2.28		4.6	2	1.23406	2	0	-2.3858	1	0	G3a	1		2	0	1	1	0	1	0	1	0
F	58	83	109	68	-	247	63	38	30	42	60	88	6	1	61	0	2.72		4.4	2	2.39983	3	1	-0.579084	2	0	G2	0		1	0	0	0	0	0	0	0	1
F	59	67	96	60	-	229	25	17	25	72	64	91	5.5	0.8	79	0	2.19		3.8	2	1.56218	3	0	-1.73512	1	0	G2	0		1	0	0	0	0	0	0	0	0
M	53	78.6	94	58	-	277	16	15	24	47	42	231	11.5	0.8	108	0	2.37		5.2	2	0.790443	1	1	-2.6058	1	1	G1	0		1	0	0	0	0	0	1	0	0
F	54	69	138	80	-	314	25	21	35	51	88	110	6.1	0.8	80	0	2.17		4.2	2	0.938198	1	1	-1.97583	1	1	G2	0	0	1	0	0	0	0	1	1	0	0
M	41	77	118	78	-	288	14	12	17	70	61	89	5.6	0.9	99	1	2.32		4.5	2	0.575346	1	0	-3.6584	1	0	G1	0		1	0	0	0	0	0	0	0	0
M	62	90	110	70	-	200	29	32	20	107	31	81	5.4	1.2	65	1	2.57		4.6	2	1.58922	3	0	-1.59121	1	0	G2	0		1	0	1	0	1	0	0	0	0
F	40	71	120	79	-	383	39	27	23	54	73	85	5.3	0.7	100	0	2.17		4.8	2	0.78387	1	0	-4.8252	1	0	G1	0		1	0	0	0	0	0	0	0	1
M	43	71	112	70	-	263	23	21	22	95	67	90	5.4	1.1	79	0	1.83		4.5	1	0.820599	1	0	-3.48991	1	0	G2	0		1	0	0	0	0	0	0	0	0
M	69	95	126	80	-	190	28	20	350	131	76	111	5.4	0.9	90	1	3.45		4.7	3	2.27373	3	1	0.2472	2	0	G1	0		1	0	1	0	0	0	1	0	0
M	33	71	138	78	+-	246	21	16	22	51	71	85	5	1	93	0	2.41		4.5	2	0.704268	1	0	-3.29223	1	0	G1	0		1	0	0	0	0	1	0	0	0
M	59	82	118	78	-	148	34	34	65	85	57	103	5.7	1.2	67	1	1.96		4.5	2	2.3245	3	1	-0.1604	2	0	G2	0		1	0	0	0	0	0	1	0	1
M	41	81.6	102	70	-	235	21	18	17	95	53	102	5.4	1.3	66	1	2.24		5.0	2	0.863573	1	1	-2.1036	1	0	G2	0		1	0	0	0	0	0	1	0	0
M	43	78	102	64	-	264	20	18	18	54	44	79	5.5	1.1	78	0	2.31		4.5	2	0.767818	1	0	-3.2522	1	0	G2	0		1	0	0	0	0	0	0	0	0
M	58	77.5	107	66	-	189	26	32	22	43	67	96	5.2	1.2	66	0	1.92		4.2	1	1.41047	3	0	-1.82923	1	0	G2	0	0	1	0	0	0	0	0	0	0	0
F	61	87	100	60	-	253	37	61	25	246	54	106	5.7	0.7	91	1	2.4		4.5	2	1.14221	2	1	-1.52131	1	0	G1	0		1	0	1	1	0	0	1	1	1
M	38	83	106	60	-	228	28	19	12	39	64	81	5.4	0.9	102	0	2.38		4.5	2	1.07061	2	0	-2.60085	1	0	G1	0		1	0	0	0	0	0	0	0	0
M	36	102.5	118	74	+	274	80	108	174	268	45	98	5.4	1.2	74	1	3.72		4.7	4	1.01142	2	0	-3.27507	1	0	G2	0		2	1	1	1	0	0	0	0	1
M	43	80	120	78	+-	225	55	63	30	529	48	281	9.4	0.9	99	0	2.08		4.5	2	1.32428	3	1	-2.01071	1	1	G1	0		1	0	0	1	0	0	1	0	1
F	52	76	100	60	-	291	34	29	33	55	83	83	5.4	0.8	81	0	2.02		4.4	2	1.12821	2	0	-3.36911	1	0	G2	0		1	0	0	0	0	0	0	0	1
M	67	87.5	100	64	-	198	12	8	23	44	58	121	8.8	1	79	0	2.29		4.2	2	1.43564	3	1	0.3196	2	1	G2	0		1	0	0	0	0	0	1	0	0
M	44	87	117	74	+-	300	26	33	50	578	44	114	5.5	1	88	1	2.26		4.7	2	0.663816	1	1	-2.648	1	0	G2	0		1	0	0	1	0	0	1	0	0
M	62	91.5	118	81	-	226	31	32	49	144	58	125	6.2	1.1	73	1	2.35		4.3	2	1.50338	3	1	-0.623938	2	0	G2	0		1	0	1	0	0	1	1	1	0
M	39	81.2	113	63	-	231	26	35	152	201	45	90	5.5	1.4	61	1	1.82		4.7	1	0.74198	1	0	-3.35497	1	0	G2	0		1	0	0	1	0	0	0	0	0
F	59	76.2	106	54	-	230	26	20	47	87	48	91	5.9	0.8	78	0	1.96		4.3	2	1.49136	3	1	-0.9196	2	0	G2	0		1	0	0	0	1	0	0	0	0
M	42	85.5	110	70	-	218	31	47	43	220	36	88	5.7	1.2	71	1	2.67		4.2	2	0.871175	1	1	-1.73502	1	0	G2	0		1	0	0	1	1	0	0	0	1
M	41	83.9	108	72	-	281	29	28	23	182	37	97	5.3	1.3	66	1	2.65		4.4	2	0.799644	1	0	-3.41484	1	0	G2	0		1	0	0	1	1	0	0	0	0
M	53	86	100	60	-	268	32	32	210	84	81	112		1.1	75	1	2.33		4.3	2	1.11871	2	1	-1.4814	1	0	G2	0		1	0	0	0	0	0	1	0	0
M	53	77	107	60	+-	234	22	14	21	96	54	89	5.6	1.1	75	0	2.25		4.4	2	1.33174	3	0	-2.16789	1	0	G2	0		1	0	0	0	0	0	0	0	0
M	61	87	126	74	-	184	29	13	22	78	39	101		1.1	73	1	2.13		4.2	2	2.66648	3	1	1.21926	3	0	G2	0		1	0	0	0	1	0	1	0	0
M	33	84	100	60	-	247	26	36	30	182	41	96	5.7	1.3	69	0	2.83		4.4	2	0.578947	1	1	-2.2988	1	0	G2	0		1	0	0	1	0	0	0	0	0
M	33	86.2	102	64	-	267	19	17	31	214	49	92	5.8	1.1	84	0	2.02		4.4	2	0.56955	1	1	-2.26133	1	0	G2	0		1	0	0	1	0	0	0	0	0
M	47	88.8	112	84	-	273	25	39	77	147	48	92	5.7	1.1	77	1	1.87		4.4	1	0.689196	1	1	-2.18978	1	0	G2	0		1	0	0	0	0	0	0	0	1
M	42	79	126	73	-	276	25	29	38	155	60	100	5.1	1.4	60	0	1.8		4.6	1	0.70645	1	1	-2.66535	1	0	G2	0		1	0	0	1	0	0	1	0	0
F	67	95	130	60	-	174	44	39	39	217	37	71	7.3	0.9	67	1	4.65		4.4	4	2.71298	3	1	0.676723	3	1	G2	0		1	0	1	1	1	1	1	1	1
M	34	104.2	114	60	-	261	36	61	66	61	37	103	5.6	1.1	83	1	3.52		4.5	3	0.600449	1	1	-1.81334	1	0	G2	0		1	0	1	0	1	0	1	1	1
M	47	76.2	102	60	+-	230	34	34	37	211	64	100	5.3	1.1	77	0	1.55		4.9	1	1.19154	2	1	-2.1036	1	0	G2	0		1	0	0	1	0	0	1	0	1
M	41	89	116	68	-	276	29	27	41	102	61	96	5.4	0.9	101	0	2.45		4.6	2	0.829069	1	0	-3.35927	1	0	G1	0		1	0	0	0	0	0	0	0	0
M	33	92	100	70	-	237	20	21	24	204	34	97	5.4	1.2	75	0	2.04		4.8	2	0.607695	1	0	-3.09994	1	0	G2	0		1	0	1	1	1	0	0	1	0
F	49	83	100	62	-	239	20	16	18	83	64	102	5.9	0.9	71	0	2.65		4.0	2	1.0251	2	1	-0.6189	2	0	G2	0		1	0	0	0	0	0	1	0	0
M	70	89	110	64	-	233	26	19	19	65	48	79	5.8	1.5	49	0	1.95		3.9	2	1.792	3	1	-0.0224632	2	0	G3a	1		2	0	0	0	0	0	0	0	0
M	51	87	120	70	-	234	23	18	40	185	53	97		0.9	95	1	2.71		4.0	2	1.18153	2	0	-1.8268	1	0	G1	0		1	0	0	1	0	0	0	0	0
M	66	87	118	65	-	239	43	54	39	108	44	95	5.6	1.1	72	0	2.17		4.4	2	1.61591	3	0	-2.22787	1	0	G2	0		1	0	0	0	0	0	0	0	1
F	59	79.5	100	61	-	275	31	20	21	101	79	97	5.7	0.8	78	0	2.3		5.1	2	1.48719	3	1	-1.7757	1	0	G2	0	0	1	0	0	0	0	0	0	0	0
M	45	84	100	68	-	182	29	38	53	262	36	91	5.7	1.1	77	1	2.35		4.4	2	1.16318	2	1	-1.18547	2	0	G2	0		1	0	0	1	1	0	0	0	0
M	35	83.2	116	72	-	292	32	45	16	117	61	91		1	91	1	2.72		4.9	2	0.57178	1	0	-4.5064	1	0	G1	0		1	0	0	0	0	0	0	0	1
F	75	70.2	122	78	-	287	29	21	11	109	64	103	5.8	0.9	65	0	1.41		4.2	1	1.65374	3	1	-0.884857	2	0	G2	0	0	1	0	0	0	0	0	1	0	0
M	84	106	136	80	-	162	37	11	130	43	52	114	6.1	1	76	1	5.58		3.8	4	5.78455	3	1	3.9956	3	1	G2	0	0	1	0	1	0	0	1	1	1	1
F	49	67.2	107	60	-	164	24	20	13	50	91	75	5.2	0.7	96	0	2.08		4.2	2	1.60342	3	0	-1.4912	1	0	G1	0		1	0	0	0	0	0	0	0	0
F	49	68.6	112	68	-	179	22	16	14	45	112	79	5.2	0.8	81	0	2.8		5.1	2	1.50559	3	0	-2.13515	1	0	G2	0		1	0	0	0	0	0	0	0	0
M	38	76	104	60	-	292	29	33	27	133	53	94	5.4	1	91	0	2.17		4.6	2	0.656964	1	0	-4.1724	1	0	G1	0		1	0	0	0	0	0	0	0	0
F	60	83	123	75	-	377	34	35	51	142	45	116	7	0.7	91	1	2.54		4.6	2	0.91465	1	1	-2.42389	1	1	G1	0	1	2	0	0	0	1	1	1	1	1
M	50	96.6	108	70	+-	270	33	54	77	153	44	101		1.3	63	1	1.98		4.4	2	0.831617	1	1	-1.7686	1	0	G2	0		1	0	1	1	0	0	1	1	1
M	74	90	110	70	+	180	31	19	34	93	43	142	9.1	1.7	42	1	2.48		3.7	2	2.92378	3	1	1.40446	3	1	G3b	1		4	1	1	0	0	1	1	1	0
F	60	68	96	60	-	143	42	37	126	69	64	71	5.3	0.7	91	0	2.48		4.0	2	2.8971	3	0	-0.912616	2	0	G1	0		1	0	0	0	0	0	0	0	1
M	31	71	100	60	-	210	32	26	14	70	60	92	5.3	1.2	76	0	2.91		4.4	3	0.926415	1	0	-2.71574	1	0	G2	0		1	0	0	0	0	0	0	0	0
M	49	70.6	108	66	+++	321	23	15	21	24	68	80	5.6	1.1	77	0	1.84		4.8	1	0.906511	1	0	-4.0212	1	0	G2	0		3	1	0	0	0	0	0	0	0
M	70	72.5	153	88	-	132	39	42	32	53	77	106	6	1.1	71	0	3.6		4.5	4	3.19127	3	1	0.252286	2	0	G2	0	0	1	0	0	0	0	1	1	0	1
F	47	68.5	98	57	-	239	15	10	13	55	79	92	5.5	0.9	72	0	1.62		4.3	1	0.932806	1	0	-2.469	1	0	G2	0		1	0	0	0	0	0	0	0	0
M	58	84	116	70	-	242	33	25	30	75	43	109	6.3	0.9	93	0	2.09		4.3	2	1.58182	3	1	-0.9142	2	0	G1	0	0	1	0	0	0	0	1	1	0	0
M	63	73.8	111	68	-	273	25	19	23	97	42	85	6	1	81	0	1.89		3.9	1	1.32355	3	1	-1.22017	2	0	G2	0		1	0	0	0	0	0	0	0	0
M	50	77.5	102	68	-	201	34	59	28	97	43	127		0.9	96	0	2.73		4.4	2	1.1011	2	1	-1.45129	2	1	G1	0		1	0	0	0	0	0	1	0	1
M	56	95	127	68	-	123	29	38	27	100	41	105	6	1.2	67	1	2.59		4.5	2	2.14185	3	1	0.759126	3	0	G2	0	0	1	0	1	0	0	0	1	0	0
M	75	91	124	76	-	196	38	34	38	98	62	103	7	1.3	58	1	2.85		4.3	2	2.49373	3	1	0.356871	2	1	G3a	1		2	0	1	0	0	0	1	0	1
F	58	79.8	128	80	-	247	51	47	22	71	66	103	5.5	0.9	69	0	2.05		4.4	2	1.74684	3	1	-1.27774	2	0	G2	0	0	1	0	0	0	0	0	1	0	1
M	59	85.3	112	70	-	212	23	24	23	61	40	92	6.5	1	82	1	2.2		4.4	2	1.30659	3	1	-0.88305	2	1	G2	0		1	0	0	0	0	0	0	0	0
M	45	80.2	107	68	+-	273	36	48	51	122	45	95	5.6	1	87	1	1.89		4.3	1	0.856509	1	0	-3.3797	1	0	G2	0		1	0	0	0	0	0	0	0	1
M	52	97	120	80	-	244	25	40	46	108	64	116	6.4	1.1	76	1	2.46		4.2	2	0.84241	1	1	-1.14505	2	0	G2	0		1	0	1	0	0	0	1	0	1
M	44	85	102	66	-	229	24	34	38	289	36	89		1	87	1	2.89		3.8	2	0.790841	1	0	-2.52078	1	0	G2	0		1	0	0	1	1	0	0	0	0
M	28	80	118	72	-	355	23	30	27	141	52	92	5.7	1.2	77	0	2.17		4.8	2	0.331205	1	1	-4.3898	1	0	G2	0		1	0	0	0	0	0	0	0	0
M	28	81	102	76	-	338	26	35	29	107	50	95	5.7	1.2	77	0	2.45		4.6	2	0.364066	1	1	-3.97577	1	0	G2	0		1	0	0	0	0	0	0	0	0
M	43	84.8	118	78	-	270	31	38	17	173	57	100	5.7	1	87	0	2.94		4.8	3	0.800893	1	1	-2.61537	1	0	G2	0		1	0	0	1	0	1	1	1	0
M	62	78	100	66	-	201	24	18	36	73	69	105	5.1	1.2	66	0	2.2		4.6	2	1.7449	3	1	-0.5872	2	0	G2	0	0	1	0	0	0	0	0	1	0	0
M	43	87.4	102	62	-	246	28	37	42	204	38	106	5.9	0.9	99	1	2.09		4.6	2	0.804619	1	1	-2.25801	1	0	G1	0		1	0	0	1	1	0	1	1	0
M	47	72.3	102	68	-	218	29	20	17	117	64	91	5.7	1	86	0	2.11		4.6	2	1.39806	3	1	-1.2289	2	0	G2	0		1	0	0	0	0	0	0	0	0
M	42	87	116	70	-	302	32	44	103	98	41	75	5.3	1.1	79	1	2.09		4.5	2	0.670913	1	0	-3.8154	1	0	G2	0		1	0	0	0	0	0	0	0	1
M	50	74	118	70	-	338	23	10	23	130	47	97	5.3	1.1	77	1	2.4		4.4	2	1.07592	2	0	-2.7404	1	0	G2	0		1	0	0	0	0	0	0	0	0
F	50	75	115	65	-	230	35	30	20	42	71	88	5.1	0.8	81	0	2.81		4.3	2	1.38915	3	0	-2.3642	1	0	G2	0		1	0	0	0	0	0	0	0	1
M	41	85.5	109	75	+-	186	19	18	18	61	51	94	5.2	1	89	1	2.26		4.6	2	0.987162	1	0	-2.4238	1	0	G2	0		1	0	0	0	0	0	0	0	0
M	40	79.2	119	66	-	171	25	20	24	120	64	83	5.5	1.2	72	0	2.42		4.4	2	1.30764	3	0	-1.9789	1	0	G2	0		1	0	0	0	0	0	0	0	0
M	43	90	126	78	-	301	25	22	35	117	46	98	5.8	1.1	78	1	2.24		4.5	2	0.761431	1	1	-2.0706	1	0	G2	0		1	0	1	0	0	0	0	0	0
F	40	69.5	108	68	-	280	15	12	14	66	60	100	5.5	0.8	85	0	1.74		4.5	1	0.61859	1	1	-2.4729	1	0	G2	0		1	0	0	0	0	0	1	0	0
F	39	76	98	62	-	279	18	11	18	144	58	87	5.1	0.7	100	0	2.75		4.8	2	0.758641	1	0	-3.4518	1	0	G1	0	0	1	0	0	0	0	0	0	0	0
M	53	76	110	70	-	237	22	24	18	59	39	73	5.3	1	83	0	2.1		4.6	2	1.00426	2	0	-2.6487	1	0	G2	0		1	0	0	0	1	0	0	0	0
M	51	86	126	82	-	247	56	32	58	99	49	90	5.5	0.9	96	1	2.69		4.3	2	2.04403	3	0	-1.5665	1	0	G1	0		1	0	0	0	0	0	0	0	1
F	65	77	116	68	-	312	24	20	20	53	67	105	6	0.9	67	0	2.55		4.7	2	1.11803	2	1	-2.1078	1	0	G2	0	1	2	0	0	0	0	0	1	0	0
M	65	91	110	70	-	237	34	22	27	39	59	98	5	1.1	72	0	2.46		4.6	2	1.98807	3	0	-1.7514	1	0	G2	0	0	1	0	1	0	0	0	0	0	1
M	58	94.9	118	70	-	222	27	25	25	68	41	114	6.2	1.2	66	0	2.82		4.6	2	1.41081	3	1	-0.7138	2	0	G2	0		1	0	1	0	0	0	1	0	0
M	46	90.5	100	64	-	277	37	39	36	80	57	96	5.7	1	86	1	2.2		4.5	2	0.983892	1	1	-2.15297	1	0	G2	0		1	0	1	0	0	0	0	0	1
M	50	85	102	70	-	352	20	16	26	113	48	95	5.4	1.2	68	0	2.3		4.4	2	0.710227	1	0	-3.7363	1	0	G2	0		1	0	0	0	0	0	0	0	0
F	53	75	102	70	-	272	26	19	23	97	69	95	5.8	0.9	70	0	2.71		4.2	2	1.16226	2	1	-1.69486	1	0	G2	0		1	0	0	0	0	0	0	0	0
M	64	85.5	130	80	-	207	31	35	50	121	47	155	8.3	1.1	72	1	2.43		4.2	2	1.62008	3	1	-0.422543	2	1	G2	0		1	0	0	0	0	1	1	0	0
M	55	90.2	118	70	-	231	24	18	40	177	49	103	5.7	1.3	61	1	1.95		4.5	2	1.34687	3	1	-0.7378	2	0	G2	0		1	0	1	1	0	0	1	1	0
M	52	89	128	88	-	167	23	20	19	77	67	109	5.4	1.2	68	0	2.31		4.7	2	1.6014	3	1	-0.4713	2	0	G2	0		1	0	0	0	0	1	1	0	0
M	52	73	104	70	-	186	17	14	25	250	58	101	6	1.3	62	0	2.1		4.7	2	1.27021	2	1	-0.823857	2	0	G2	0		1	0	0	1	0	0	1	0	0
M	74	83	110	70	-	195	39	28	34	56	73	84	5.3	1	78	0	2.13		4.8	2	2.79694	3	0	-1.05207	2	0	G2	0		1	0	0	0	0	0	0	0	1
M	47	73	123	79	-	276	25	21	16	88	50	97	5.5	1.1	77	0	2.51		4.6	2	0.929007	1	0	-3.23823	1	0	G2	0		1	0	0	0	0	0	0	0	0
F	61	98	118	78	+	263	51	64	78	255	60	136	7.3	0.8	78	1	2.4		4.8	2	1.47861	3	1	-1.34129	2	1	G2	0	1	2	1	1	1	0	1	1	1	1
M	50	88	102	64	-	225	23	24	22	189	47	100	5.6	1.1	76	0	2.87		4.3	2	1.0433	2	1	-1.20625	2	0	G2	0		1	0	0	1	0	0	1	0	0
F	36	69	90	60	-	229	16	9	10	88	44	87	5.4	0.8	87	0	1.57		4.1	1	0.838428	1	0	-2.245	1	0	G2	0		1	0	0	0	1	0	0	0	0
M	66	84.5	110	70	-	225	22	18	34	68	40	100	5.8	1.2	65	0	2.85		3.9	2	1.52107	3	1	-0.1266	2	0	G2	0		1	0	0	0	0	0	1	0	0
M	39	85	116	66	-	258	28	24	15	53	52	84	4.8	1.2	73	0	2.34		4.8	2	0.863967	1	0	-3.3524	1	0	G2	0		1	0	0	0	0	0	0	0	0
M	39	83.2	114	70	-	232	20	19	17	62	49	83	5.1	1.1	80	0	2.3		4.7	2	0.771312	1	0	-2.94849	1	0	G2	0		1	0	0	0	0	0	0	0	0
F	41	71.5	112	73	+-	301	22	13	13	48	72	73	4.7	1	66	0	1.85		4.3	1	0.831129	1	0	-3.45702	1	0	G2	0		1	0	0	0	0	0	0	0	0
M	44	88.5	112	74	-	235	60	132	96	158	45	100	5.6	1	87	1	2.85		4.3	2	0.977798	1	1	-1.963	1	0	G2	0		1	0	0	1	0	0	1	0	1
M	35	98.1	110	70	-	321	54	96	53	153	49	85	5.6	1.3	68	1	2.99		4.6	3	0.600926	1	0	-4.20273	1	0	G2	0		1	0	1	1	0	0	0	0	1
M	49	83.2	102	60	-	198	28	21	28	106	67	104	5.5	0.9	96	0	2.73		4.8	2	1.5121	3	1	-0.9074	2	0	G1	0		1	0	0	0	0	0	1	0	0
M	49	77	138	82	-	149	28	24	22	113	42	91	4.8	1.3	63	0	3.63		4.7	4	1.87959	3	0	-1.6404	1	0	G2	0		1	0	0	0	0	1	0	0	0
M	62	86	100	62	-	274	26	24	22	92	50	93	5.7	1.2	66	0	3.34		4.6	3	1.20091	2	1	-1.6709	1	0	G2	0	0	1	0	0	0	0	0	0	0	0
M	50	81	114	75	-	292	28	26	21	87	45	156	7.5	1	85	0	2.61		4.5	2	0.940283	1	1	-2.17645	1	1	G2	0		1	0	0	0	0	0	1	0	0
M	61	92.5	108	72	-	258	30	37	29	62	40	98	5.7	1	81	1	2.67		4.4	2	1.16609	2	1	-1.3369	2	0	G2	0		1	0	1	0	0	0	0	0	0
M	46	80	110	70	-	205	24	18	23	102	77	84	5.7	1.2	70	0	2.4		4.3	2	1.26934	2	1	-0.6478	2	0	G2	0		1	0	0	0	0	0	0	0	0
M	41	96	118	70	-	271	28	27	96	194	33	90	5.2	1.2	72	0	2.72		4.4	2	0.81525	1	0	-3.07673	1	0	G2	0		1	0	1	1	1	0	0	1	0
M	57	94.3	100	70	-	152	29	24	31	72	59	106	6	1.2	67	0	2.26		4.8	2	2.21985	3	1	0.24825	2	0	G2	0		1	0	1	0	0	0	1	0	0
M	37	99.1	114	78	++	276	224	237	133	192	42	102	6.3	1.1	81	1	3.53		4.5	3	1.95059	3	1	-1.9689	1	0	G2	0		3	1	1	1	0	0	1	1	1
M	53	94.6	112	60	-	182	26	28	24	140	43	91	5.7	1.1	75	1	2.72		4.6	2	1.43087	3	1	-0.585114	2	0	G2	0		1	0	1	0	0	0	0	0	0
M	53	91.3	115	64	-	188	42	58	31	172	41	93	5.8	1	83	1	2.21		4.5	2	1.55472	3	1	-0.771303	2	0	G2	0		1	0	1	1	0	0	0	0	1
M	44	80	110	70	-	225	41	58	54	57	46	88	5.5	0.8	113	1	2.33		4.6	2	1.05279	2	0	-3.24017	1	0	G1	0		1	0	0	0	0	0	0	0	1
M	44	85	118	76	-	252	33	35	58	162	52	95	5.6	0.8	112	1	2.23		4.7	2	0.97394	1	0	-3.38597	1	0	G1	0		1	0	0	1	0	0	0	0	0
F	60	67.5	106	70	-	169	21	20	13	45	47	94	5.2	0.6	109	0	2.07		4.3	2	1.66713	3	0	-1.8055	1	0	G1	0		1	0	0	0	1	0	0	0	0
M	68	87	94	58	-	191	33	34	13	82	75	105	5.5	1.1	71	0	1.99		4.3	2	2.01488	3	1	-0.0861176	2	0	G2	0	0	1	0	0	0	0	0	1	0	0
M	42	87	121	76	-	197	20	17	15	32	70	89	5.1	1	88	0	2.94		4.3	3	1.03416	2	0	-2.09929	1	0	G2	0		1	0	0	0	0	0	0	0	0
M	54	79.1	118	70	-	259	42	32	183	283	96	105	5.5	1.4	56	0	2.82		4.6	2	1.54799	3	1	-1.76123	1	0	G3a	1		2	0	0	1	0	0	1	0	1
M	62	86	126	78	-	196	33	30	127	80	57	171	6.9	1.1	73	1	2.35		4.9	2	1.90585	3	1	-0.688	2	1	G2	0		1	0	0	0	0	1	1	0	0
M	63	83	130	80	-	255	18	19	32	332	34	112	5.6	1.3	60	1	2.47		4.3	2	1.02023	2	1	-1.14491	2	0	G2	0	0	1	0	0	1	1	1	1	1	0
M	41	83	116	60	-	237	33	30	41	238	39	100	5.6	1.2	71	0	2.04		4.3	2	1.04229	2	1	-1.5268	1	0	G2	0		1	0	0	1	1	0	1	1	0
F	44	70.8	114	62	-	296	19	13	11	67	78	88	5.3	0.9	72	0	2.39		4.2	2	0.783327	1	0	-3.03928	1	0	G2	0		1	0	0	0	0	0	0	0	0
M	47	98	118	78	+	323	47	84	64	241	33	96	5.4	1.1	77	1	2.89		4.5	2	0.746197	1	0	-3.78747	1	0	G2	0		2	1	1	1	1	0	0	1	1
M	55	90.7	108	60	-	244	21	12	29	134	41	88	5.1	1.3	61	0	2.8		4.3	2	1.36647	3	0	-1.5393	1	0	G2	0		1	0	1	0	0	0	0	0	0
M	54	73	90	60	-	188	25	17	11	46	61	83	5.2	1.1	75	0	1.56		4.3	1	1.74161	3	0	-1.57612	1	0	G2	0		1	0	0	0	0	0	0	0	0
F	40	71	96	65	-	186	21	13	11	71	73	104	5.4	0.7	99	0	1.95		4.4	2	1.25255	2	1	-0.776169	2	0	G1	0		1	0	0	0	0	0	1	0	0
F	56	97.2	124	70	-	359	30	35	40	194	72	134	6.8	0.9	69	1	2.26		4.3	2	0.791008	1	1	-2.13083	1	1	G2	0		1	0	1	1	0	0	1	1	0
M	54	90.2	110	70	-	303	20	13	21	112	50	95		1	83	0	2.67		4.2	2	0.988575	1	0	-2.58072	1	0	G2	0		1	0	1	0	0	0	0	0	0
F	54	80.2	118	68	-	267	20	21	24	120	43	87	5.2	1.1	55	1	2.06		4.3	2	0.882679	1	0	-2.74954	1	0	G3a	1		2	0	0	0	1	0	0	0	0
M	47	79	138	86	-	193	24	33	27	73	49	125	7	1.1	77	0	1.95		4.7	2	1.01741	2	1	-1.5162	1	1	G2	0		1	0	0	0	0	1	1	0	0
M	45	71	100	60	-	235	34	19	24	157	50	91	5.5	1	88	0	2.24		4.2	2	1.49364	3	0	-2.28882	1	0	G2	0		1	0	0	1	0	0	0	0	1
M	45	65.2	121	76	-	253	40	22	23	106	49	97	5.4	1.1	78	0	2.13		4.6	2	1.51684	3	0	-2.8148	1	0	G2	0		1	0	0	0	0	0	0	0	1
M	48	87.5	111	71	-	278	26	25	25	157	57	89	5.5	1.1	77	0	1.54		4.2	1	0.897842	1	0	-3.2062	1	0	G2	0		1	0	0	1	0	0	0	0	0
M	51	65	116	78	-	286	29	25	32	101	72	78	5.7	1.4	57	0	2.58		4.8	2	1.03427	2	1	-2.6284	1	0	G3a	1		2	0	0	0	0	0	0	0	0
M	51	63.8	100	64	-	273	22	12	25	103	68	86	5.4	1.2	68	0	3.11		4.5	3	1.18642	2	0	-2.753	1	0	G2	0		1	0	0	0	0	0	0	0	0
F	54	74	115	75	-	205	13	8	12	94	51	94	5.2	0.9	70	0	2.1		4.2	2	1.2107	2	0	-1.15525	2	0	G2	0		1	0	0	0	0	0	0	0	0
M	39	74	114	74	+	222	29	29	88	79	72	111	5.7	1.2	73	0	2.48		4.6	2	0.946042	1	1	-2.0976	1	0	G2	0		2	1	0	0	0	0	1	0	0
M	39	75.2	105	70	-	219	20	14	48	75	58	101	5.8	1.2	73	0	2.42		4.4	2	0.951889	1	1	-1.63391	1	0	G2	0		1	0	0	0	0	0	1	0	0
M	52	85	116	72	-	301	38	53	56	174	51	95		1.1	76	1	1.97		4.9	2	0.901742	1	0	-3.88519	1	0	G2	0		1	0	0	1	0	0	0	0	1
M	51	84	118	76	-	249	34	47	22	41	72	97	7.2	0.8	109	1	2.26		4.6	2	1.01578	2	1	-2.21263	1	1	G1	0		1	0	0	0	0	0	1	0	1
M	44	86	118	70	+-	292	18	18	40	137	38	95		0.9	99	1	1.7		4.5	1	0.639302	1	0	-3.473	1	0	G1	0		1	0	0	0	1	0	0	0	0
F	43	70.2	123	76	-	249	19	8	13	99	63	96	5.5	0.8	84	0	2.12		4.7	2	1.16005	2	0	-2.14475	1	0	G2	0		1	0	0	0	0	0	0	0	0
M	39	87.4	126	79	+-	217	42	50	70	220	35	114	6.1	1.1	81	1	2.37		4.5	2	1.0675	2	1	-1.4388	2	0	G2	0		1	0	0	1	1	0	1	1	1
M	39	84.2	114	72	-	198	37	43	47	224	34	113	6.2	1.1	80	1	2.23		4.5	2	1.11139	2	1	-1.27494	2	0	G2	0		1	0	0	1	1	0	1	1	1
F	43	81.2	122	80	+	193	25	15	9	41	72	92	5.3	0.8	85	0	2.11		4.1	2	1.43815	3	0	-1.4776	1	0	G2	0		2	1	0	0	0	0	0	0	0
M	44	90.5	138	100	+	191	50	85	166	427	37	177	9.2	1.3	64	1	2.65		4.9	2	1.24934	2	1	-1.44785	2	1	G2	0		2	1	1	1	1	1	1	1	1
M	56	87	110	70	-	319	35	45	35	120	46	141	7	1.1	75	1	2.569		4.3	2	0.915923	1	1	-2.2628	1	1	G2	0		1	0	0	0	0	0	1	0	1
F	35	72	104	56	-	206	18	11	12	87	71	86	5.6	0.8	87	0	2.9		4.9	2	0.922098	1	0	-2.9048	1	0	G2	0		1	0	0	0	0	0	0	0	0
M	51	101.2	142	90	-	266	28	35	57	142	57	103	5.8	1.2	69	1	3.28		4.4	3	0.907429	1	1	-1.1824	2	0	G2	0	0	1	0	1	0	0	1	1	1	0
F	65	79	126	82	-	274	29	21	21	57	75	96	5.5	0.8	77	0	2.23		5.1	2	1.50124	3	0	-2.42446	1	0	G2	0	0	1	0	0	0	0	0	0	0	0
M	42	77	122	80	+	207	26	24	24	42	66	80	5.4	1.2	72	0	1.71		4.5	1	1.07683	2	0	-2.8859	1	0	G2	0		2	1	0	0	0	0	0	0	0
M	59	83	118	68	-	224	41	48	42	105	45	83	5.9	1.2	66	0	2.85		4.3	2	1.55872	3	1	-0.897575	2	0	G2	0		1	0	0	0	0	0	0	0	1
F	46	72.6	108	72	-	201	23	15	14	56	69	84	5.3	0.8	83	0	2.11		4.5	2	1.35908	3	0	-1.9512	1	0	G2	0		1	0	0	0	0	0	0	0	0
F	49	74	104	68	-	307	18	12	17	56	54	77	5	0.8	82	0	2.02		4.2	2	0.829353	1	0	-2.9968	1	0	G2	0		1	0	0	0	0	0	0	0	0
M	47	81	105	63	+	241	28	24	34	39	75	81	5.1	1.1	77	0	2.99		4.9	3	1.11464	2	0	-3.0894	1	0	G2	0		2	1	0	0	0	0	0	0	0
M	38	80	115	65	-	236	26	44	265	94	35	90	4.8	1.2	73	0	2.52		4.6	2	0.63113	1	0	-3.5884	1	0	G2	0		1	0	0	0	1	0	0	0	1
F	58	72	94	60	-	189	23	14	21	92	55	87	6	0.8	79	0	1.8		4.3	1	1.88638	3	1	-0.00897143	2	0	G2	0		1	0	0	0	0	0	0	0	0
M	63	93.1	142	89	-	225	23	13	16	109	39	99	5.9	1.2	65	0	1.91		4.6	1	1.78613	3	1	-0.308462	2	0	G2	0		1	0	1	0	1	1	0	1	0
M	59	82	132	78	-	178	28	21	36	266	44	97	6	1.4	55	1	2.85		4.8	2	2.02526	3	1	-0.362	2	0	G3a	1		2	0	0	1	0	1	0	0	0
M	54	97	140	80	-	254	30	47	122	288	50	116	5.4	1.2	68	1	2.72		4.4	2	0.93032	1	1	-1.54549	1	0	G2	0		1	0	1	1	0	1	1	1	1
M	59	85	118	76	-	170	24	23	59	236	44	109	6.1	1.2	66	1	2.55		4.5	2	1.7368	3	1	-0.262357	2	0	G2	0		1	0	0	1	0	0	1	0	0
M	40	89	132	78	-	153	84	89	116	456	41	94		1.2	73	1	1.61		4.4	1	2.32784	3	0	-1.69082	1	0	G2	0		1	0	0	1	0	1	0	0	1
M	56	86.2	119	73	-	276	34	30	51	94	38	94	6.3	1.3	61	1	1.77		4.7	1	1.2595	2	1	-1.5594	1	0	G2	0		1	0	0	0	1	0	0	0	1
M	37	92	108	76	+-	246	25	36	27	87	46	90	5.7	0.9	103	0	2.32		4.6	2	0.626694	1	1	-2.1751	1	0	G1	0		1	0	1	0	0	0	0	0	0
M	44	84.8	124	84	-	326	19	21	38	125	45	106	6.9	0.8	112	1	2.76		4.6	2	0.559602	1	1	-3.08629	1	1	G1	0		1	0	0	0	0	0	1	0	0
M	47	83	102	70	-	256	24	21	17	212	58	102	6	1.2	69	1	1.94		4.6	2	0.961523	1	1	-1.72617	1	0	G2	0		1	0	0	1	0	0	1	0	0
M	55	77.2	104	76	-	221	21	15	71	145	64	110	5.9	1.1	74	0	1.91		4.6	1	1.34941	3	1	-0.9556	2	0	G2	0		1	0	0	0	0	0	1	0	0
M	48	87.8	110	70	-	231	46	49	90	126	51	100	5.3	1.3	63	1	1.65		4.8	1	1.36549	3	1	-1.71701	1	0	G2	0	1	2	0	0	0	0	0	1	0	1
M	51	90	102	64	-	254	37	48	44	149	64	104	5.8	1.3	63	0	1.94		4.8	2	1.0723	2	1	-1.77988	1	0	G2	0		1	0	1	0	0	0	1	0	1
F	51	62.2	103	67	-	216	16	9	12	80	65	79	5.4	0.8	81	0	2.78		4.2	2	1.25926	2	0	-1.8878	1	0	G2	0		1	0	0	0	0	0	0	0	0
M	32	70	120	68	-	235	18	13	18	56	71	109	5.1	1.1	84	0	2.68		4.4	2	0.679803	1	1	-2.05043	1	0	G2	0		1	0	0	0	0	0	1	0	0
M	49	81.5	135	76	-	192	21	18	13	43	51	88	5.7	1.2	69	0	2.1		4.5	2	1.26322	2	1	-0.7118	2	0	G2	0		1	0	0	0	0	1	0	0	0
M	48	116.5	118	64	-	327	109	60	41	60	57	131	6.5	1.1	76	1	3.78		4.3	4	2.06559	3	1	-0.7319	2	1	G2	0	0	1	0	1	0	0	1	1	1	1
M	32	90.9	108	70	-	253	21	21	36	209	42	108	5.4	1.2	75	0	1.88		4.3	1	0.579614	1	1	-1.9318	1	0	G2	0		1	0	1	1	0	0	1	1	0
M	43	92	98	64	-	297	26	33	285	71	63	103		1.3	64	0	2.2		4.6	2	0.655282	1	1	-2.7868	1	0	G2	0		1	0	1	0	0	0	1	0	0
M	34	94	116	74	-	261	33	104	51	181	47	88	4.8	1.1	82	1	2.68		4.5	2	0.421537	1	0	-4.02187	1	0	G2	0		1	0	1	1	0	0	0	0	1
M	47	81.3	119	76	+	269	25	25	39	77	78	89	5.4	1.2	70	1	1.89		4.7	1	0.873606	1	0	-3.2326	1	0	G2	0		2	1	0	0	0	0	0	0	0
F	40	75	111	61	-	232	19	15	14	37	71	92	5.1	0.7	100	0	2.02		4.4	2	0.845824	1	0	-2.6708	1	0	G1	0		1	0	0	0	0	0	0	0	0
M	62	84.2	108	68	-	312	71	141	40	232	44	91		1	81	0	2.14		4.4	2	1.18819	2	0	-3.68989	1	0	G2	0	0	1	0	0	1	0	0	0	0	1
M	36	93.2	112	72	-	368	60	91	45	82	51	95	6	1.2	74	1	2.23		5.0	2	0.615298	1	1	-3.88065	1	0	G2	0		1	0	1	0	0	0	0	0	1
M	51	87.2	118	76	-	268	20	21	32	85	51	137	7.4	0.9	96	1	2.88		4.3	2	0.830531	1	1	-1.61194	1	1	G1	0		1	0	0	0	0	0	1	0	0
M	39	72	132	80	+	217	23	16	40	48	63	67	5.1	1.1	81	0	1.96		5.0	2	1.03341	2	0	-2.89948	1	0	G2	0		2	1	0	0	0	1	0	0	0
M	33	78	96	62	-	252	24	16	15	131	50	86	5.7	1.2	75	0	2.1		4.8	2	0.785714	1	1	-2.2432	1	0	G2	0		1	0	0	0	0	0	0	0	0
F	33	70	119	77	-	475	19	12	13	74	82	96	5.8	1	69	0	2.28		4.8	2	0.381051	1	1	-4.9563	1	0	G2	0		1	0	0	0	0	0	0	0	0
M	51	93	116	70	-	229	21	17	57	98	41	104	6.1	1.1	75	0	2.75		4.3	2	1.1343	2	1	-0.815459	2	0	G2	0		1	0	1	0	0	0	1	0	0
F	46	66.7	80	50	-	230	21	15	22	84	71	88	5.5	0.7	96	0	2.43		4.3	2	1.08444	2	0	-2.5538	1	0	G1	0		1	0	0	0	0	0	0	0	0
M	60	99	125	80	-	219	36	36	41	322	44	103	6.2	1.1	74	1	2.34		4.6	2	1.64384	3	1	-0.6612	2	0	G2	0		1	0	1	1	0	0	1	1	1
M	60	97.8	120	82	-	205	24	31	43	171	57	114	6.3	1.2	66	1	1.9		4.8	1	1.26162	2	1	-0.928748	2	0	G2	0		1	0	1	1	0	0	1	1	0
M	41	77	107	66	-	209	26	14	21	21	78	81	5.4	1.2	72	0	2.33		4.7	2	1.36316	3	0	-1.99523	1	0	G2	0		1	0	0	0	0	0	0	0	0
F	39	64	90	60	-	203	25	17	22	49	60	85	5	0.9	74	0	2.2		4.4	2	1.16489	2	0	-2.42032	1	0	G2	0		1	0	0	0	0	0	0	0	0
M	52	86	102	70	-	258	24	17	17	92	59	91	5.6	1	84	1	2.22		4.3	2	1.1732	2	0	-2.07315	1	0	G2	0		1	0	0	0	0	0	0	0	0
M	52	92	112	76	-	320	25	17	21	96	68	97	5.6	1	83	1	2.15		4.6	2	0.985301	1	0	-2.97192	1	0	G2	0		1	0	1	0	0	0	0	0	0
M	47	85.9	100	72	-	203	28	45	86	187	36	89	5.2	1.1	77	1	2.32		4.9	2	0.966393	1	0	-2.8054	1	0	G2	0		1	0	0	1	1	0	0	0	1
M	60	87	122	80	-	231	33	27	25	143	38	91	5.7	1.1	73	1	2.78		4.6	2	1.64957	3	1	-0.5784	2	0	G2	0	0	1	0	0	0	1	0	0	0	0
M	48	87	112	70	+	245	39	78	137	83	66	95	5.7	1.3	64	1	2.7		4.3	2	0.865152	1	1	-2.041	1	0	G2	0		2	1	0	0	0	0	0	0	1
M	36	91	123	70	-	176	22	19	16	108	53	86	5.1	1.1	82	0	1.96		4.2	2	1.03237	2	0	-1.91608	1	0	G2	0		1	0	1	0	0	0	0	0	0
M	30	78	102	70	-	250	21	19	27	87	82	84	5.2	1.2	76	0	2.28		4.6	2	0.578128	1	0	-3.81099	1	0	G2	0		1	0	0	0	0	0	0	0	0
M	38	77	114	68	-	259	18	9	49	75	55	95	5.5	0.9	101	0	2		4.5	2	0.880309	1	0	-2.605	1	0	G1	0		1	0	0	0	0	0	0	0	0
M	43	82	100	64	+-	287	25	49	20	75	37	135	7.6	0.9	99	1	2.59		4.7	2	0.535092	1	1	-3.2045	1	1	G1	0		1	0	0	0	1	0	1	0	1
M	43	79.6	110	72	+	256	22	40	23	110	45	156	8.5	0.8	113	1	2.39		4.8	2	0.58428	1	1	-2.9409	1	1	G1	0		2	1	0	0	0	0	1	0	1
M	72	76	134	82	-	233	23	15	45	89	77	80	6.4	0.8	102	0	3.04		4.4	3	1.8351	3	1	-0.2562	2	0	G1	0		1	0	0	0	0	1	0	0	0
M	40	98	112	68	-	222	34	58	50	73	43	98	5.6	1.2	73	1	2.14		4.3	2	0.8044	1	0	-2.71606	1	0	G2	0		1	0	1	0	0	0	0	0	1
M	56	94.8	110	60	-	258	23	26	44	72	49	85	5.5	1	83	0	2.52		4.1	2	0.97906	1	0	-2.24923	1	0	G2	0		1	0	1	0	0	0	0	0	0
F	60	90	118	80	-	208	35	31	27			119	6	0.8	78	0	2.59		4.3	2	1.81332	3	1	0.211742	2	0	G2	0		1	0	1			0	1		1
F	38	63	102	62	-	248	24	20	23	56	73	70	5.1	0.8	86	0	2.55		4.7	2	0.822296	1	0	-3.715	1	0	G2	0		1	0	0	0	0	0	0	0	0
F	45	73	98	66	-	250	19	20	39	99	53	94	5.1	1	64	0	2.83		4.5	2	0.764735	1	0	-3.0711	1	0	G2	0		1	0	0	0	0	0	0	0	0
M	60	94.8	117	79	-	168	26	21	30	116	54	96	6	1.2	66	1	2.74		4.0	2	2.02631	3	1	0.718114	3	0	G2	0		1	0	1	0	0	0	0	0	0
M	64	80	113	75	-	275	25	21	16	77	72	96	5.9	0.9	91	0	1.94		4.2	2	1.26963	2	1	-1.22103	2	0	G1	0		1	0	0	0	0	1	0	0	0
M	63	89	110	82	-	235	28	25	58	137	47	99	5.8	1	80	0	2.33		4.4	2	1.50128	3	1	-0.7424	2	0	G2	0		1	0	0	0	0	1	0	0	0
M	38	92	115	63	-	303	17	25	41	195	43	94	5.5	1.2	74	1	3.83		4.7	4	0.426403	1	0	-4.08	1	0	G2	0		1	0	1	1	0	0	0	0	0
M	34	83	100	60	-	244	17	17	10	64	56	97	5.3	1.2	75	1	2.73		4.7	2	0.574531	1	0	-3.445	1	0	G2	0		1	0	0	0	0	0	0	0	0
F	50	72	90	62	-	160	20	9	17	56	58	92	4.7	0.9	71	0	1.98		4.6	2	2.08333	3	0	-0.7012	2	0	G2	0		1	0	0	0	0	0	0	0	0
M	58	75	119	80	-	324	26	23	93	404	50	99	5.6	1	83	0	2.66		4.5	2	0.970493	1	0	-3.60847	1	0	G2	0		1	0	0	1	0	0	0	0	0
M	49	87	108	70	-	207	25	30	34	189	39	106	6	1.1	76	1	3.29		4.8	3	1.08045	2	1	-1.322	2	0	G2	0		1	0	0	1	1	0	1	1	0
M	36	93	102	70	-	264	16	30	23	85	62	88	5	1.3	67	0	2.07		4.4	2	0.398344	1	0	-3.4814	1	0	G2	0		1	0	1	0	0	0	0	0	0
M	53	105	140	84	-	230	36	41	36	61	46	99	5.6	1.2	68	1	2.09		4.6	2	1.29556	2	0	-1.74993	1	0	G2	0		1	0	1	0	0	1	0	0	1
M	43	86	123	78	-	261	27	22	29	342	53	90	5.3	1.1	78	0	2.25		4.9	2	0.948376	1	0	-3.3528	1	0	G2	0		1	0	0	1	0	0	0	0	0
M	33	87	110	68	-	302	22	21	24	123	35	100	5.2	1.1	84	1	2.44		4.8	2	0.52459	1	1	-2.99326	1	0	G2	0		1	0	0	0	1	0	1	0	0
M	34	95.4	116	70	-	247	50	81	113	241	45	92	5.7	1	92	1	2.21		4.7	2	0.764732	1	1	-2.30049	1	0	G1	0		1	0	1	1	0	0	0	0	1
M	46	76.4	130	80	-	165	58	43	57	96	93	101	5.1	1.3	63	0	2.43		4.5	2	2.46586	3	1	-0.902451	2	0	G2	0		1	0	0	0	0	1	1	0	1
M	46	79	104	64	-	240	19	26	21	50	43	93	5.6	1.4	58	0	2.46		4.8	2	0.71419	1	0	-3.27214	1	0	G3a	1		2	0	0	0	0	0	0	0	0
M	51	90	110	62	-	248	22	28	129	78	60	93	5.8	1.1	75	1	2.33		4.2	2	0.854992	1	1	-1.46034	1	0	G2	0		1	0	1	0	0	0	0	0	0
M	32	82	104	76	-	271	46	55	118	59	74	96	5.4	1.3	69	0	2.41		4.6	2	0.732415	1	0	-3.9754	1	0	G2	0		1	0	0	0	0	0	0	0	1
M	55	93.4	118	72	-	256	33	43	54	168	31	99	5.2	1.2	68	1	2.85		4.9	2	1.08119	2	0	-2.83843	1	0	G2	0		1	0	1	1	1	0	0	1	1
M	55	98	118	78	-	243	42	80	76	124	35	98	5.3	1.3	61	1	2.78		4.6	2	1.06282	2	0	-2.65505	1	0	G2	0		1	0	1	0	1	0	0	0	1
M	55	93	114	72	-	257	34	35	40	161	40	114	5.2	1.3	61	1	2.18		4.6	2	1.22991	2	1	-1.34029	2	0	G2	0		1	0	1	1	0	0	1	1	1
M	51	75	119	70	-	201	29	20	73	93	85	100	5.6	1.1	75	0	2.61		4.9	2	1.64535	3	1	-1.2459	2	0	G2	0		1	0	0	0	0	0	1	0	0
M	52	81.2	112	68	-	212	47	64	125	169	46	114	7.3	1.1	75	0	3.01		4.7	3	1.44104	3	1	-1.53357	1	1	G2	0		1	0	0	1	0	1	1	1	1
M	42	92.4	112	74	-	241	67	132	59	336	40	105	5.8	1.2	71	1	2.38		4.7	2	1.0163	2	1	-1.8471	1	0	G2	0		1	0	1	1	0	0	1	1	1
M	55	80	113	73	-	320	22	17	26	80	61	96	5.8	1.2	68	0	2.35		4.4	2	0.917088	1	1	-2.18722	1	0	G2	0		1	0	0	0	0	0	0	0	0
M	52	95	118	76	-	251	27	43	32	114	40	100	5.8	1	84	1	2.31		4.4	2	0.85302	1	1	-1.43097	2	0	G2	0		1	0	1	0	0	0	1	0	1
F	38	75	95	58	-	229	18	8	14	45	72	92	5.3	0.7	102	0	2.33		4.7	2	1.05603	2	0	-2.0713	1	0	G1	0		1	0	0	0	0	0	0	0	0
M	36	89	102	70	-	281	30	38	42	129	38	87	5.4	1.2	75	1	2.196		4.6	2	0.623484	1	0	-3.85342	1	0	G2	0		1	0	0	0	1	0	0	0	0
M	42	78	110	70	-	199	20	20	26	48	58	99	5.5	1.1	79	0	2.9		4.7	2	0.943868	1	0	-2.4794	1	0	G2	0		1	0	0	0	0	0	0	0	0
F	54	69	128	78	-	204	17	10	16	45	65	91	5.8	0.9	70	0	2.76		4.7	2	1.42302	3	1	-0.6722	2	0	G2	0		1	0	0	0	0	0	0	0	0
M	68	76	140	88	-	198	26	21	27	63	61	100		0.9	90	0	2.28		4.3	2	1.94853	3	1	0.0501143	2	0	G1	0		1	0	0	0	0	1	1	0	0
M	64	85	140	82	-		23	24	27			101		1.3	60	1	2.41		4.9	2			1			0	G2	0		1	0	0			1	1		0
F	40	74.5	116	78	-	221	43	18	164	60	96	84	4.8	0.9	74	0	2.24		4.6	2	1.83442	3	0	-1.6898	1	0	G2	0		1	0	0	0	0	0	0	0	1
M	41	80.6	129	81	+-	302	35	94	47	139	45	98	5.9	1	89	1	2.32		4.5	2	0.490096	1	1	-3.17718	1	0	G2	0		1	0	0	0	0	0	0	0	1
M	39	81.8	124	64	-	230	40	49	30	217	51	91	5.3	1.1	81	1	1.74		4.7	1	0.968944	1	0	-3.24104	1	0	G2	0		1	0	0	1	0	0	0	0	1
M	35	84.6	114	68	-	258	29	41	90	241	50	99	5.6	0.9	104	1	2.13		4.5	2	0.614405	1	0	-3.55036	1	0	G1	0		1	0	0	1	0	0	0	0	1
M	35	93	118	76	-	236	36	64	153	228	44	84	5.7	0.9	103	1	2.65		4.7	2	0.667373	1	1	-2.28753	1	0	G1	0		1	0	1	1	0	0	0	0	1
M	35	90.6	112	72	-	240	84	119	213	229	47	96	5.7	1.1	81	1	2.11		5.0	2	1.12296	2	1	-2.42378	1	0	G2	0		1	0	1	1	0	0	0	0	1
F	47	80.4	112	68	-	264	18	14	15	87	56	91	5.1	0.9	72	0	2.18		4.4	2	0.856451	1	0	-2.42354	1	0	G2	0		1	0	0	0	0	0	0	0	0
M	45	75.2	101	60	+-	250	28	23	20	49	43	89	5.2	1.2	71	0	2.72		4.2	2	1.05091	2	0	-2.68358	1	0	G2	0		1	0	0	0	0	1	0	0	0
M	49	90	116	70	-	203	37	46	41	346	38	93	5.8	1	85	1	2.6		4.5	2	1.31681	3	1	-1.2511	2	0	G2	0		1	0	1	1	1	0	0	1	1
F	46	67.9	116	78	-	342	20	11	15	47	50	82	5.4	0.8	82	0	2.12		4.1	2	0.811083	1	0	-3.4544	1	0	G2	0		1	0	0	0	0	0	0	0	0
F	61	79	122	76	-	179	17	14	16	102	43	108	5.9	0.7	91	0	2.6		4.4	2	1.54832	3	1	-0.145457	2	0	G1	0		1	0	0	0	1	0	1	0	0
F	57	80.5	111	65	-	344	26	15	22	52	79	94	5.4	1	61	0	1.83		4.4	1	1.11236	2	0	-2.8008	1	0	G2	0		1	0	0	0	0	0	0	0	0
F	73	80	118	72	-	146	36	38	18	97	56	113	6.4	0.9	65	0	2.48		4.6	2	2.91999	3	1	0.519295	2	1	G2	0		1	0	0	0	0	1	1	0	1
F	37	72.2	108	63	+	293	25	29	18	38	66	85	5.3	0.7	102	0	1.51		4.7	1	0.58624	1	0	-4.24855	1	0	G1	0		2	1	0	0	0	0	0	0	0
F	58	87.4	126	84	-	285	37	30	28	107	59	90	5.2	0.9	69	0	2.59		4.4	2	1.37475	3	0	-2.2474	1	0	G2	0		1	0	1	0	0	0	0	0	1
F	55	79	110	78	-	213	19	17	14	118	52	95	6	0.9	69	1	2.38		4.3	2	1.1899	2	1	-0.641729	2	0	G2	0		1	0	0	0	0	0	0	0	0
F	40	87	100	60	-	183	17	9	15	105	55	95	5.5	1.3	49	0	2.33		4.5	2	1.23862	2	0	-0.9762	2	0	G3a	1		2	0	1	0	0	0	0	0	0
F	60	82.4	110	60	-	231	46	74	33	174	37	96	6.3	0.7	92	1	2.45		4.1	2	1.38893	3	1	-0.861795	2	0	G1	0		1	0	0	1	1	1	0	1	1
F	60	89.2	114	74	-	187	45	56	31	104	41	104	6.5	0.8	78	1	2.88		3.9	2	1.92943	3	1	0.0693357	2	1	G2	0		1	0	1	0	1	1	1	1	1
F	60	79	129	73	-	197	35	44	24	135	49	104	5.8	0.7	91	1	2.31		4.2	2	1.60704	3	1	-0.5205	2	0	G1	0		1	0	0	0	1	1	1	1	1
F	55	63.4	100	70	-	189	60	67	136	63	78	77	5.5	0.8	80	0	3.12		3.8	3	2.13312	3	0	-1.81023	1	0	G2	0		1	0	0	0	0	0	0	0	1
M	58	75	118	62	-	250	27	27	108	186	55	93	5.5	1.1	74	0	2.27		4.5	2	1.20551	2	0	-2.879	1	0	G2	0		1	0	0	1	0	0	0	0	0
M	55	82	118	68	-	232	25	20	59	138	58	97	5.6	1.2	68	0	1.69		4.5	1	1.32526	3	0	-2.0009	1	0	G2	0		1	0	0	0	0	0	0	0	0
M	45	89.2	116	74	-	262	24	17	31	45	73	85	5.3	1.3	64	0	3.43		4.7	3	0.999765	1	0	-2.69515	1	0	G2	0		1	0	0	0	0	0	0	0	0
M	45	93.5	110	68	-	359	22	19	22	69	39	96	5.7	1.1	77	1	2.49		4.1	2	0.632651	1	1	-2.51228	1	0	G2	0		1	0	1	0	1	0	0	0	0
M	38	85.3	124	76	+	256	26	24	39	74	53	106	5.2	1.3	66	0	2.43		4.4	2	0.787792	1	1	-2.0895	1	0	G2	0		2	1	0	0	0	0	1	0	0
M	61	91	127	71	-	329	57	49	48	88	69	98	5.4	1.4	55	1	2.24		4.7	2	1.50977	3	0	-3.15437	1	0	G3a	1		2	0	1	0	0	1	0	0	1
M	61	103	104	60	+-	213	51	74	121	196	33	119	5.8	1	82	1	2.58		4.6	2	1.69787	3	1	-0.609503	2	0	G2	0		1	0	1	1	1	0	1	1	1
M	50	109.2	116	72	+	236	112	92	400	328	53	119	6.3	0.9	96	1	3.95		4.6	4	2.4739	3	1	-0.256783	2	0	G1	0		2	1	1	1	0	0	1	1	1
M	40	92.5	114	78	-	265	20	25	41	141	65	97	5.7	1.2	72	1	2.51		4.6	2	0.603774	1	1	-2.4604	1	0	G2	0		1	0	1	0	0	0	0	0	0
M	47	81	126	78	+-	210	28	29	73	129	64	100	5.3	1.1	77	0	2.82		4.9	2	1.16369	2	1	-1.47354	1	0	G2	0		1	0	0	0	0	0	1	0	0
M	48	80	119	70	-	221	19	15	23	77	56	86	5.5	0.9	97	0	2.46		4.2	2	1.06551	2	0	-2.0716	1	0	G1	0		1	0	0	0	0	0	0	0	0
M	43	86.8	118	76	-	238	20	20	42	57	38	103		1.1	78	1	2.06		4.5	2	0.807991	1	1	-1.678	1	0	G2	0		1	0	0	0	1	0	1	0	0
M	38	73	120	74	-	208	29	16	29	66	72	84	5.3	0.9	101	0	2.13		4.8	2	1.32452	3	0	-2.52303	1	0	G1	0		1	0	0	0	0	0	0	0	0
M	39	96	118	66	-	272	70	134	64	88	59	92	5.6	1.2	72	1	2.82		4.6	2	0.867044	1	0	-3.47624	1	0	G2	0		1	0	1	0	0	0	0	0	1
M	52	75	116	70	-	329	17	15	35	184	36	86	5.6	1	85	0	2.61		4.6	2	0.693762	1	0	-4.0996	1	0	G2	0		1	0	0	1	1	0	0	0	0
F	55	82.2	110	70	-	252	28	23	22	247	56	109	6.5	0.8	80	1	2.03		4.1	2	1.27425	2	1	-0.842783	2	1	G2	0		1	0	0	1	0	0	1	0	0
M	36	83.5	116	70	-	166	17	15	20	74	59	92	4.9	1.1	81	0	2.22		4.4	2	0.951914	1	0	-1.9612	1	0	G2	0		1	0	0	0	0	0	0	0	0
M	48	89.8	116	70	-	249	30	62	71	247	48	105	5.3	1.2	69	1	2.23		4.5	2	0.734459	1	1	-2.05297	1	0	G2	0		1	0	0	1	0	0	1	0	1
M	39	109	114	70	-	270	28	48	87	80	47	109	5.9	1.1	80	1	2.76		4.6	2	0.583765	1	1	-1.9309	1	0	G2	0		1	0	1	0	0	0	1	0	1
M	58	74	102	60	-	238	23	19	17	48	48	87	5.6	0.7	124	0	1.76		4.1	1	1.28588	2	0	-2.05318	1	0	G1	0	0	1	0	0	0	0	0	0	0	0
M	41	86.1	120	70	-	207	24	21	17	81	56	101	5.1	1.2	72	0	2.7		4.6	2	1.03733	2	1	-1.24537	2	0	G2	0		1	0	0	0	0	1	1	0	0
F	41	69	110	70	-	241	19	12	21	47	72	93	5.4	0.8	84	0	1.96		4.6	2	0.933103	1	0	-2.8231	1	0	G2	0		1	0	0	0	0	0	0	0	0
F	50	74	109	74	-	205	19	10	14	51	63	83	5.3	0.8	82	0	1.73		4.2	1	1.46545	3	0	-1.3412	2	0	G2	0		1	0	0	0	0	0	0	0	0
M	58	90	114	72	-	100	58	50	182	108	48	115	6.7	1	83	0	7		4.1	4	4.75741	3	1	1.2908	3	1	G2	0		1	0	1	0	0	0	1	0	1
M	58	91	107	64	-	87	53	39	175	137	39	124	8	1	82	0	7.13		4.1	4	5.65786	3	1	1.60978	3	1	G2	0		1	0	1	0	1	0	1	1	1
M	58	94	100	60	-	93	39	32	108	92	47	112		1.1	74	0	6.02		4.1	4	4.29967	3	1	1.29896	3	1	G2	0		1	0	1	0	0	0	1	0	1
M	58	90.5	112	68	-	83	44	43	125	87	51	116		1	82	0	4.15		4.3	4	4.68887	3	1	1.12222	3	1	G2	0		1	0	1	0	0	0	1	0	1
M	58	87	118	76	-	186	45	81	29	76	47	94	5	1.1	74	1	2.6		4.6	2	1.55914	3	0	-2.0172	1	0	G2	0		1	0	0	0	0	0	0	0	1
M	58	88	120	80	-	219	24	16	27	127	65	88	5.6	0.9	93	1	1.93		4.1	1	1.58904	3	0	-1.3222	2	0	G1	0		1	0	0	0	0	0	0	0	0
M	56	84	128	73	-	330	25	20	16	55	56	95		1	83	0	2.13		4.2	2	0.948635	1	0	-3.1809	1	0	G2	0		1	0	0	0	0	0	0	0	0
M	35	94	112	60	-	252	37	57	49	167	48	101	5.5	1.2	74	1	2.5		4.4	2	0.680662	1	1	-2.10837	1	0	G2	0		1	0	1	1	0	0	1	1	1
M	46	84.2	118	74	-	277	26	22	126	222	49	105	5.8	1.3	64	1	2.34		4.9	2	0.920535	1	1	-2.1016	1	0	G2	0		1	0	0	1	0	0	1	0	0
M	50	89	118	70	-	409	45	71	112	77	55	108	5.9	1.2	69	1	2.89		4.3	2	0.652875	1	1	-4.18274	1	0	G2	0		1	0	0	0	0	0	1	0	1
M	58	83	116	68	-	299	29	13	28	134	45	90	5.4	1	82	0	2.59		4.0	2	1.56021	3	0	-1.74194	1	0	G2	0		1	0	0	0	0	0	0	0	0
M	60	89	130	80	-	322	33	33	90	392	40	105	7.5	1.4	56	1	2.21		4.2	2	1.07042	2	1	-1.8396	1	1	G3a	1	0	2	0	0	1	0	1	1	1	0
M	62	79	102	64	-	233	27	17	27	88	52	102		1.1	73	1	1.78		4.4	1	1.74251	3	1	-0.515447	2	0	G2	0		1	0	0	0	0	0	1	0	0
M	53	79.4	105	67	-	253	27	20	24	91	53	92	5.6	1.2	68	1	2.58		4.2	2	1.26475	2	0	-2.0697	1	0	G2	0		1	0	0	0	0	0	0	0	0
M	32	95	112	68	-	288	30	60	183	168	61	97	5.4	1.1	84	1	1.88		4.2	1	0.430331	1	0	-3.7766	1	0	G2	0		1	0	1	1	0	0	0	0	1
M	40	92	110	62	-	264	32	44	45	171	43	238	13.8	1.1	79	1	2.24		4.5	2	0.730937	1	1	-2.3594	1	1	G2	0		1	0	1	1	0	0	1	1	1
M	52	76.9	110	68	-	269	29	29	24	81	51	89	5.5	1.2	68	0	2.54		4.3	2	1.041	2	0	-3.0468	1	0	G2	0		1	0	0	0	0	0	0	0	0
M	53	89.2	98	68	+-	290	33	42	53	117	46	101	6.6	1.2	68	1	1.79		4.8	1	0.930609	1	1	-2.08394	1	1	G2	0		1	0	0	0	0	0	1	0	1
M	32	89.8	118	78	-	207	33	42	42	309	43	83	5.6	1	93	1	2		4.3	2	0.787171	1	0	-2.65714	1	0	G1	0		1	0	0	1	0	0	0	0	1
M	66	79	126	72	-	151	27	33	25	159	48	103	6	1	80	0	4.6		4.1	4	2.05435	3	1	0.1436	2	0	G2	0		1	0	0	1	0	0	1	0	0
M	68	67	100	60	+	324	24	21	34	45	39	76	5.3	1	79	0	2.06		4.4	2	1.09917	2	0	-3.55497	1	0	G2	0		2	1	0	0	1	0	0	0	0
M	43	89	100	70	-	322	32	41	28	55	73	93	5.5	1.3	64	1	3.15		5.0	3	0.667376	1	0	-4.51312	1	0	G2	0		1	0	0	0	0	1	0	0	1
M	59	87	126	78	-	274	26	22	55	141	63	114	6.2	1.1	73	1	2.45		4.5	2	1.19361	2	1	-1.1484	2	0	G2	0	0	1	0	0	0	0	1	1	0	0
M	39	95.1	112	70	+	279	40	68	48	512	42	111	5.9	1	90	1	1.86		4.7	1	0.678057	1	1	-2.76705	1	0	G1	0		2	1	1	1	0	0	1	1	1
M	55	83.8	124	78	-	290	20	17	20	100	40	92	5.4	1.1	74	0	2.26		4.5	2	0.919963	1	0	-3.22249	1	0	G2	0		1	0	0	0	0	0	0	0	0
M	61	86	108	65	-	251	21	20	54	178	50	105	5.8	1.2	66	0	2.53		4.2	2	1.1412	2	1	-0.9053	2	0	G2	0		1	0	0	1	0	0	1	0	0
F	54	82.5	108	74	+-	249	24	25	108	141	56	153	7.1	0.8	80	1	2.31		4.3	2	1.04096	2	1	-1.0866	2	1	G2	0		1	0	0	0	0	0	1	0	0
M	65	94	100	70	-	263	37	39	37	185	43	284	10.7	1.1	72	1	2.3		4.6	2	1.46429	3	1	-1.13657	2	1	G2	0		1	0	1	1	0	0	1	1	1
M	29	86	116	78	-	263	20	23	19	138	46	105	5.7	1.3	70	0	2.12		4.6	2	0.459842	1	1	-2.71613	1	0	G2	0		1	0	0	0	0	0	1	0	0
M	63	70	126	82	-	260	22	12	30	114	46	105		0.9	91	0	2.57		4.2	2	1.53886	3	1	-1.0094	2	0	G1	0		1	0	0	0	0	0	1	0	0
M	69	88.8	118	68	-	234	24	27	37	69	48	81	5.6	1.1	71	1	2.01		4.5	2	1.36195	3	0	-1.81	1	0	G2	0		1	0	0	0	0	1	0	0	0
F	33	72	113	71	+-	268	19	14	12	46	80	76	5	0.9	78	0	2.5		4.7	2	0.625272	1	0	-3.60963	1	0	G2	0		1	0	0	0	0	0	0	0	0
M	29	90	125	75	-	232	19	9	34	163	59	90	5.2	1.1	85	1	2.52		4.7	2	0.791667	1	0	-2.2988	1	0	G2	0		1	0	1	1	0	0	0	0	0
M	37	116	106	70	-	346	81	45	89	144	34	108	7.1	1	90	1	4.86		4.7	4	1.29123	2	1	-1.6194	1	1	G1	0		1	0	1	0	1	1	1	1	1
M	43	70.8	99	64	-	267	28	33	34	168	49	94	5.7	1.2	71	0	2.01		4.3	2	0.784979	1	1	-2.2798	1	0	G2	0		1	0	0	1	0	0	0	0	0
M	43	86.5	119	65	-	250	48	75	57	137	58	91	5.7	0.9	98	0	1.83		3.9	1	0.953321	1	1	-1.9072	1	0	G1	0		1	0	0	0	0	0	0	0	1
M	46	83.2	118	76	-	250	25	35	47	298	35	100	5.6	1.1	77	1	2.35		4.7	2	0.777542	1	1	-2.18486	1	0	G2	0		1	0	0	1	1	0	1	1	0
M	43	89	116	68	+-	307	28	31	39	39	52	82	5.2	1.2	71	1	2.14		4.7	2	0.70438	1	0	-3.87641	1	0	G2	0		1	0	0	0	0	0	0	0	0
M	32	87.3	104	68	-	282	23	24	61	247	42	107	5.5	1.4	62	1	1.92		4.7	1	0.53275	1	1	-2.76445	1	0	G2	0		1	0	0	1	0	0	1	0	0
M	39	74.5	107	71	-	203	23	28	22	107	51	81	5.8	1.1	80	0	2.25		4.5	2	0.835059	1	1	-2.01779	1	0	G2	0		1	0	0	0	0	0	0	0	0
M	31	86	118	72	-	226	30	40	31	61	50	85	5.6	1.1	85	1	2.22		4.7	2	0.650646	1	0	-3.2781	1	0	G2	0		1	0	0	0	0	1	0	0	1
M	29	90	110	70	-	242	35	74	49	149	38	88	5.1	1.1	85	0	2.14		5.0	2	0.487568	1	0	-3.97596	1	0	G2	0		1	0	1	0	1	0	0	0	1
M	29	92.8	108	74	-	271	27	31	29	117	43	91	4.8	0.9	106	0	2.3		4.3	2	0.518933	1	0	-3.43114	1	0	G1	0		1	0	1	0	0	0	0	0	0
M	46	87.9	104	62	-	199	17	12	15	103	60	110	5.1	1.3	63	0	2.52		4.4	2	1.13439	2	1	-0.7319	2	0	G2	0		1	0	0	0	0	0	1	0	0
M	61	89.1	104	66	-	199	30	32	34	142	43	130	6.8	0.9	92	1	2.49		4.6	2	1.62563	3	1	-0.510675	2	1	G1	0		1	0	0	0	0	1	1	0	0
M	59	78.4	104	72	+	286	27	26	161	207	40	198	9.2	1.2	66	0	2.48		4.7	2	1.09235	2	1	-2.11412	1	1	G2	0		2	1	0	1	0	0	1	0	0
F	55	75.6	126	71	+-	262	15	12	16	93	60	103	5.5	0.8	80	1	2.17		4.1	2	0.908996	1	1	-1.0721	2	0	G2	0		1	0	0	0	0	0	1	0	0
M	41	88.2	120	80	-	342	28	22	63	252	58	101	5.4	1.2	71	0	2.91		4.4	3	0.715656	1	1	-2.8808	1	0	G2	0		1	0	0	1	0	0	1	0	0
M	51	95.1	130	80	-	256	17	12	21	144	28	101	5.6	1.1	76	1	3.13		4.0	3	0.977661	1	1	-0.5351	2	0	G2	0		1	0	1	0	1	1	1	1	0
M	45	90	100	60	+-	84	24	28	62	188	42	115	6.3	1	87	1	2.01		4.5	2	2.42977	3	1	0.688971	3	0	G2	0		1	0	1	1	0	0	1	1	0
M	26	78	90	60	+-	243	19	12	15	64	59	84	5.1	1	98	0	2.5		4.8	2	0.586854	1	0	-3.2353	1	0	G1	0		1	0	0	0	0	0	0	0	0
F	58	90	116	71	-	227	47	15	21	146	53	93	5.5	0.8	79	0	1.99		4.0	2	3.10066	3	0	0.332	2	0	G2	0		1	0	1	0	0	0	0	0	1
M	41	97	112	64	+-	218	25	29	20	55	48	91	5.4	1.1	80	1	2.8		4.8	2	0.873109	1	0	-2.65575	1	0	G2	0		1	0	1	0	0	0	0	0	0
M	52	86	115	70	-	367	24	16	16	80	50	95	5.7	0.9	95	0	2.83		4.6	2	0.850136	1	1	-2.9408	1	0	G1	0		1	0	0	0	0	1	0	0	0
F	55	74	118	80	-	247	25	18	21	46	55	98	5.5	0.9	69	0	2.37		4.5	2	1.31211	3	0	-2.3028	1	0	G2	0		1	0	0	0	0	1	0	0	0
M	37	97.2	116	67	-	254	29	35	24	249	34	87	5.8	1.2	73	1	2.86		4.3	2	0.714056	1	1	-1.68511	1	0	G2	0		1	0	1	1	1	0	0	1	0
M	39	109	122	78	-	278	36	68	167	179	42	96	5.2	1.1	80	1	2.81		4.7	2	0.612446	1	0	-3.53808	1	0	G2	0		1	0	1	1	0	0	0	0	1
M	59	78.8	132	84	+-	240	29	22	19	66	64	101	5.9	1.2	67	1	2.43		4.5	2	1.51994	3	1	-1.0508	2	0	G2	0		1	0	0	0	0	1	1	0	0
F	38	70	106	65	-	257	18	11	13	61	64	87	5.6	0.8	86	0	1.87		4.6	1	0.802466	1	0	-3.1742	1	0	G2	0		1	0	0	0	0	0	0	0	0
F	65	75.4	100	60	-	311	15	7	17	34	63	85	5.7	0.8	77	0	1.66		4.5	1	1.18494	2	1	-1.19857	2	0	G2	0		1	0	0	0	0	0	0	0	0
M	56	81.2	112	64	-	203	28	21	46	252	46	87	5.4	1.6	48	1	2.79		4.6	2	1.68555	3	0	-1.4764	1	0	G3a	1		2	0	0	1	0	0	0	0	0
M	63	92.5	146	90	+	209	48	78	53	136	39	111	5.7	1.4	55	1	2.84		4.5	2	1.63828	3	1	-0.546969	2	0	G3a	1		3	1	1	0	1	1	1	1	1
M	65	86.7	114	68	+-	152	34	20	49	56	44	93	6	1.2	65	1	3.53		4.6	3	3.25113	3	1	1.0878	3	0	G2	0		1	0	0	0	0	0	0	0	1
M	57	98.2	108	74	+-	288	22	38	46	77	35	87	7.3	1.2	67	1	2.89		4.5	2	0.706339	1	1	-1.88844	1	1	G2	0		1	0	1	0	1	0	1	1	0
M	27	91.2	110	70	+-	226	77	132	53	214	42	98	5.3	1.1	87	1	3.13		4.8	3	0.80068	1	0	-3.5161	1	0	G2	0		1	0	1	1	0	0	0	0	1
F	37	83.2	115	60	+-	234	19	13	19	134	44	80	4.7	0.8	87	0	1.9		4.2	1	0.833236	1	0	-2.30428	1	0	G2	0		1	0	0	0	1	0	0	0	0
F	39	70	108	64	-	270	23	18	14	96	64	88	5.7	0.8	86	0	2.86		4.4	2	0.783055	1	1	-2.324	1	0	G2	0		1	0	0	0	0	0	0	0	0
F	39	68.3	117	67	-	243	19	12	18	167	48	97	5.6	0.9	74	0	2.16		4.4	2	0.880281	1	0	-2.8005	1	0	G2	0		1	0	0	1	1	0	0	0	0
F	62	87.5	130	80	-	254	34	28	23	252	49	115	6.7	0.9	68	1	1.98		4.4	2	1.5684	3	1	-0.698057	2	1	G2	0		1	0	1	1	1	1	1	1	1
M	49	79.3	108	70	+		31	44	112	47	71	117		1	85	1	2.54		4.6	2			1			0	G2	0	1	2	1	0	0	0	0	1	0	1
M	30	76.7	110	70	-	218	29	23	20	189	58	88	5.4	1.1	84	0	2.81		4.6	2	0.832145	1	0	-3.03414	1	0	G2	0		1	0	0	1	0	0	0	0	0
F	37	83.7	113	68	-	316	15	12	22	115	60	99	5.9	0.9	76	1	1.41		4.7	1	0.507009	1	1	-2.5729	1	0	G2	0		1	0	0	0	0	0	0	0	0
M	68	92	122	70	-	246	32	33	31	193	47	99	5.9	1.1	71	1	2.11		4.3	2	1.53981	3	1	-0.5952	2	0	G2	0		1	0	1	1	0	0	0	0	0
M	59	90.3	124	76	-	229	29	29	39	314	49	94		1.2	66	1	3.09		4.9	3	1.38744	3	0	-2.1938	1	0	G2	0		1	0	1	1	0	1	0	1	0
M	56	82	100	60	-	288	62	75	129	90	80	99	6	0.8	107	1	2.51		4.6	2	1.39206	3	1	-2.0376	1	0	G1	0	0	1	0	0	0	0	0	0	0	1
F	52	78.2	114	78	-	266	19	13	18	56	67	96	5.4	0.8	80	0	2.17		4.8	2	1.03016	2	0	-2.78688	1	0	G2	0		1	0	0	0	0	0	0	0	0
M	32	90	110	64	-	265	27	37	129	125	51	96	5	1.1	84	0	2.04		4.7	2	0.536003	1	0	-3.87157	1	0	G2	0		1	0	1	0	0	0	0	0	0
M	37	91	124	78	-	354	30	63	33	202	54	115	5.1	1.2	74	1	2.42		4.8	2	0.395048	1	1	-3.83317	1	0	G2	0	0	1	0	1	1	0	0	1	1	1
M	53	98	102	68	+-	271	17	17	28	146	64	97	5.3	1.3	62	0	1.77		4.5	1	0.806364	1	0	-2.4534	1	0	G2	0		1	0	1	0	0	0	0	0	0
M	38	84	118	70	-	249	19	29	17	129	47	91	5.5	1.1	81	0	1.87		4.4	1	0.538442	1	0	-3.42078	1	0	G2	0		1	0	0	0	0	0	0	0	0
F	36	95	116	71	-	386	35	31	22	50	54	77	5.6	0.9	76	1	2.38		4.2	2	0.586276	1	0	-4.32686	1	0	G2	0		1	0	1	0	0	0	0	0	1
M	33	74	100	60	-	312	29	18	39	97	63	82	5.2	1.2	75	0	1.82		4.3	1	0.722971	1	0	-3.6944	1	0	G2	0		1	0	0	0	0	0	0	0	0
M	50	83.8	105	66	-	166	21	15	14	73	58	97	4.7	0.9	96	0	2.19		4.3	2	1.63319	3	0	-1.3858	2	0	G1	0		1	0	0	0	0	0	0	0	0
M	43	77	122	68	+-	197	26	22	16	99	60	98	5.3	1.1	79	0	2.05		4.8	2	1.20994	2	0	-2.2742	1	0	G2	0		1	0	0	0	0	0	0	0	0
M	48	81.3	102	61	+	230	28	25	21	106	52	93	5.9	1.3	63	0	2.57		4.5	2	1.1687	2	1	-1.618	1	0	G2	0		2	1	0	0	0	0	0	0	0
F	35	65	101	68	-	284	17	12	18	53	60	82	5.8	0.8	88	0	1.86		4.5	1	0.604795	1	1	-2.6765	1	0	G2	0		1	0	0	0	0	0	0	0	0
M	38	88.5	120	73	-	195	26	51	50	134	42	105	5.6	1.3	67	1	2.89		4.6	2	0.709475	1	1	-1.78009	1	0	G2	0		1	0	0	0	0	0	1	0	1
M	44	82	120	80	-	254	24	26	17	149	47	100	5.8	1.3	64	0	2.13		4.7	2	0.815349	1	1	-1.95375	1	0	G2	0		1	0	0	0	0	0	1	0	0
M	55	93	90	56	-	397	31	46	44	369	29	127	6.7	1.2	68	1	2.71		4.7	2	0.63322	1	1	-3.66183	1	1	G2	0	0	1	0	1	1	1	0	1	1	1
M	42	78	117	66	-	219	33	44	35	112	40	157		1	88	1	2.75		4.9	2	0.954098	1	1	-2.3649	1	1	G2	0		1	0	0	0	0	0	1	0	1
M	62	79	122	78	+-		25	23	31	126	55	116		1.2	66	0	1.72		4.6	1			1			0	G2	0	0	1	0	0	0	0	0	1	0	0
M	47	75.2	116	70	-	307	20	21	51	50	67	105	5.7	1	86	0	2.57		5.0	2	0.668159	1	1	-3.10494	1	0	G2	0		1	0	0	0	0	0	1	0	0
M	55	87	108	70	-	116	77	124	102	188	45	181	7.2	1	83	1	3.44		4.7	3	3.27857	3	1	-0.00484194	2	1	G2	0		1	0	0	1	0	0	1	0	1
M	49	95.2	118	70	-	199	34	40	25	102	45	122	8.7	1.1	77	1	2.21		4.5	2	1.32371	3	1	-0.5805	2	1	G2	0		1	0	1	0	0	1	1	1	1
M	49	87.5	132	80	-	244	46	50	39	128	33	104	5.6	1.2	69	0	2.07		4.4	2	1.30641	3	1	-1.4626	1	0	G2	0	0	1	0	0	0	1	1	1	1	1
F	57	78	100	60	-	281	31	24	75	44	69	82	5.4	0.8	79	0	2.75		4.4	2	1.28358	2	0	-2.66345	1	0	G2	0		1	0	0	0	0	0	0	0	0
M	35	93.2	118	78	-	186	20	21	46	226	46	101		1.3	68	1	2.82		4.7	2	0.82125	1	1	-1.57114	1	0	G2	0		1	0	1	1	0	0	1	1	0
F	52	66.2	90	60	-	297	47	51	568	63	80	94	5.4	0.8	81	0	2.93		4.3	3	1.15228	2	0	-3.82685	1	0	G2	0		1	0	0	0	0	0	0	0	1
M	50	85.5	110	60	++	312	21	33	59	298	42	231	10.9	1.2	69	0	2.28		4.3	2	0.585838	1	1	-2.703	1	1	G2	0		3	1	0	1	0	0	1	0	0
M	36	81	119	71	-	222	69	107	58	90	70	95	4.9	1.1	81	1	1.99		4.7	2	1.0817	2	0	-3.67159	1	0	G2	0		1	0	0	0	0	0	0	0	1
M	61	87	114	70	-	261	25	26	51	72	53	92	5.4	1	81	0	2.28		4.4	2	1.14589	2	0	-2.45068	1	0	G2	0		1	0	0	0	0	0	0	0	0
M	70	87.5	102	72	+-	255	19	17	22	81	40	72	5.8	1.1	71	1	2.49		4.5	2	1.26499	2	1	-0.689529	2	0	G2	0	0	1	0	0	0	0	1	0	0	0
M	52	80	116	72	-	237	22	31	27	229	36	93	5.7	1.1	75	1	2.57		4.3	2	0.866956	1	1	-1.44042	2	0	G2	0		1	0	0	1	1	0	0	0	0
M	63	87	120	70	-	114	148	122	247	151	55	123	5.5	1	81	1	6.45		4.4	4	7.40487	3	1	0.800584	3	0	G2	0		1	0	0	1	0	1	1	1	1
M	67	79.1	130	80	-	228	38	40	71	317	34	133	7.4	1.2	65	0	2.01		4.4	2	1.76561	3	1	-0.9443	2	1	G2	0		1	0	0	1	1	1	1	1	1
M	58	90.3	110	70	-	139	78	101	50	131	41	142	7.9	1.1	74	1	3.26		4.1	3	3.23852	3	1	0.258954	2	1	G2	0		1	0	1	0	0	1	1	1	1
F	34	74.5	109	75	-	265	22	10	18	61	72	86	5.1	0.8	88	0	2.31		3.8	2	0.892598	1	0	-1.9172	1	0	G2	0		1	0	0	0	0	0	0	0	0
M	41	91	102	62	-	201	23	32	55	125	36	98	5.4	1.1	78	0	3.05		4.3	3	0.829355	1	0	-2.35944	1	0	G2	0		1	0	1	0	1	0	0	0	0
M	55	82	118	76	-	217	26	17	40	83	55	91	5.4	1	83	0	2.92		4.7	3	1.59828	3	0	-1.96208	1	0	G2	0		1	0	0	0	0	0	0	0	0
F	36	90.7	104	68	-	284	22	17	23	141	53	93	5.6	0.8	86	1	3.35		4.1	3	0.676367	1	0	-2.90302	1	0	G2	0		1	0	1	0	0	0	0	0	0
M	59	96	116	76	-	151	19	28	40	192	33	86	5.3	1.1	73	0	2.46		4.4	2	1.40297	3	0	-1.10221	2	0	G2	0		1	0	1	1	1	0	0	1	0
F	75	88	146	88	-	215	34	29	17	107	62	91	5.8	0.9	65	0	2.48		4.1	2	2.20243	3	1	0.11749	2	0	G2	0	0	1	0	1	0	0	1	0	0	1
M	52	83	100	60	-	217	34	55	48	105	46	107	7	1.1	75	0	1.65		4.8	1	1.0986	2	1	-1.648	1	1	G2	0		1	0	0	0	0	0	1	0	1
F	53	68	84	56	-	194	24	21	22	39	72	85	5.8	1	62	0	1.99		4.3	2	1.43079	3	1	-0.782171	2	0	G2	0		1	0	0	0	0	0	0	0	0
M	31	81	128	69	-	218	24	22	28	43	57	75	4.8	0.9	106	0	2.22		4.9	2	0.727621	1	0	-3.3258	1	0	G1	0		1	0	0	0	0	0	0	0	0
M	41	86	107	66	-	222	34	21	19	114	60	93	5.6	1.1	79	0	1.97		4.7	2	1.37025	3	0	-2.40934	1	0	G2	0		1	0	0	0	0	0	0	0	1
M	56	75	100	60	-	242	43	27	29	55	43	87	5.6	1.1	74	0	1.94		4.4	2	1.91496	3	0	-2.06473	1	0	G2	0		1	0	0	0	0	0	0	0	1
F	46	67	90	60	-	253	18	14	13	59	63	83	4.8	1	64	0	2.5		4.3	2	0.874673	1	0	-3.32314	1	0	G2	0		1	0	0	0	0	0	0	0	0
F	39	64.5	100	62	-	258	35	28	10	59	71	83	5.1	0.9	74	0	1.6		4.3	1	0.999848	1	0	-3.3065	1	0	G2	0	0	1	0	0	0	0	0	0	0	1
M	54	88.4	122	72	-	176	23	24	20	77	52	92	5.4	1.1	75	1	2.73		4.6	2	1.44047	3	0	-1.62705	1	0	G2	0		1	0	0	0	0	0	0	0	0
M	34	84.5	118	65	-	276	30	41	37	87	56	104	5.2	1.2	74	0	2.57		4.8	2	0.577164	1	1	-3.05321	1	0	G2	0		1	0	0	0	0	0	1	0	1
F	59	72.5	115	70	-	308	37	26	21	96	52	91	5.2	1	61	1	1.99		4.5	2	1.39	3	0	-3.08315	1	0	G2	0	0	1	0	0	0	0	0	0	0	1
M	60	83	118	80	-	287	75	43	286	376	67	105	5.8	1.1	73	1	2.81		4.6	2	2.39109	3	1	-1.25026	2	0	G2	0	0	1	0	0	1	0	0	1	0	1
M	38	93	102	60	-	247	25	74	203	346	42	89		1.2	73	1	1.97		4.2	2	0.447106	1	0	-3.07874	1	0	G2	0		1	0	1	1	0	0	0	0	1
M	42	124.1	122	80	-	101	52	130	134	136	74	115	5.6	1.1	78	1	3.14		4.4	3	1.89653	3	1	0.6472	2	0	G2	0		1	0	1	0	0	1	1	1	1
M	49	77	98	63	-	182	15	11	16	157	45	89	5.4	1.2	69	0	2		4.7	2	1.21764	2	0	-1.9966	1	0	G2	0		1	0	0	1	0	0	0	0	0
F	47	86.4	122	70	-	255	33	34	28	135	38	130		1.1	57	1	2.53		4.7	2	1.04311	2	1	-1.62072	1	1	G3a	1		2	0	1	0	1	0	1	1	0
F	50	86.2	118	74	-	303	50	56	27	209	42	102	6.1	0.9	71	1	2.28		4.4	2	1.10256	2	1	-1.94687	1	0	G2	0		1	0	1	1	1	0	1	1	1
M	49	97	122	80	-	259	19	29	135	387	43	93	5.2	1.3	63	1	2.1		4.6	2	0.667499	1	0	-3.23818	1	0	G2	0		1	0	1	1	0	0	0	0	0
M	50	82	116	74	-	271	27	23	25	119	67	92	5.3	1.1	76	0	2.02		4.1	2	1.03872	2	0	-2.42903	1	0	G2	0	0	1	0	0	0	0	0	0	0	0
F	48	96	116	72	-	240	29	28	18	78	54	106	5.6	0.7	96	1	3.07		3.9	3	1.0961	2	1	-0.786843	2	0	G1	0	0	1	0	1	0	0	0	1	0	0
M	45	74.5	110	70	-	277	21	12	17	114	42	89	5.3	1.1	77	0	2.09		4.5	2	0.98483	1	0	-3.0437	1	0	G2	0		1	0	0	0	0	0	0	0	0
M	52	95	118	76	+	196	27	47	44	245	35	119	6.2	1.1	75	0	2.88		4.6	2	1.04487	2	1	-0.994877	2	0	G2	0		2	1	1	1	1	0	1	1	1
M	32	95	118	70	-	165	28	24	21	106	42	77	5.2	1.1	84	0	2.5		4.6	2	1.10846	2	0	-1.8286	1	0	G2	0		1	0	1	0	0	0	0	0	0
M	33	76	107	65	-	230	26	21	18	51	55	71	5.5	1.4	63	0	1.86		4.8	1	0.814048	1	0	-3.21489	1	0	G2	0		1	0	0	0	0	0	0	0	0
M	40	80.5	100	60	-	292	20	16	24	116	69	85	5.3	1.2	72	0	2.88		4.6	2	0.684932	1	0	-3.7121	1	0	G2	0		1	0	0	0	0	0	0	0	0
M	29	77	116	74	-	375	28	21	12	88	58	92	5	1.1	85	0	2.09		4.4	2	0.472514	1	0	-4.8332	1	0	G2	0		1	0	0	0	0	0	0	0	0
M	68	88.1	110	70	-	188	22	24	32	197	45	105		1.1	71	1	2.8		4.5	2	1.62431	3	1	-0.4393	2	0	G2	0		1	0	0	1	0	1	1	1	0
M	56	74	100	60	-		36	31	16			95		1	83	0	2.38		4.4	2			0			0	G2	0		1	0	0			0	0	0	1
M	30	84	124	77	-	247	23	25	18	98	58	103	5.3	1.2	77	0	3.25		5.2	3	0.558704	1	1	-2.883	1	0	G2	0		1	0	0	0	0	0	1	0	0
M	30	80.2	108	74	-	264	114	48	17	105	61	100	5.3	1.2	76	0	2.26		4.8	2	1.86983	3	1	-1.50295	1	0	G2	0		1	0	0	0	0	0	1	0	1
M	44	105.1	112	72	-	249	36	51	44	236	43	117	5.6	1.1	78	1	2.4		4.7	2	0.890781	1	1	-1.55858	1	0	G2	0		1	0	1	1	0	0	1	1	1
M	45	94	124	76	-	271	38	42	44	90	55	87	5.6	1.3	64	1	2.46		4.8	2	0.973648	1	0	-3.19209	1	0	G2	0		1	0	1	0	0	0	0	0	1
F	66	92	120	88	-	250	44	20	30	92	54	264	13.6	0.9	67	1	2.81		4.2	2	2.59742	3	1	0.5628	2	1	G2	0	0	1	0	1	0	0	1	1	1	1
M	46	85	121	70	-	275	35	79	68	324	41	97	6.2	1.1	77	1	2.96		4.6	3	0.658688	1	1	-2.63719	1	0	G2	0		1	0	0	1	0	0	0	0	1
M	37	98.8	118	72	-	240	56	92	67	283	44	118	6.5	1	90	1	2.66		4.9	2	0.900087	1	1	-2.07919	1	1	G1	0		1	0	1	1	0	0	1	1	1
F	28	80.4	117	59	-	208	15	11	16	50	70	79	5	0.9	80	0	3.36		4.6	3	0.608821	1	0	-2.7636	1	0	G2	0		1	0	0	0	0	0	0	0	0
F	47	83	92	62	-	239	23	16	13	62	57	83		0.9	72	0	2.43		4.2	2	1.13075	2	0	-2.04188	1	0	G2	0		1	0	0	0	0	0	0	0	0
M	68	92	104	60	-	383	24	28	37	285	42	102	5.2	1.4	54	1	2.68		4.9	2	0.805272	1	1	-3.06223	1	0	G3a	1	0	2	0	1	1	0	0	1	1	0
M	32	108	100	66	-	194	34	70	55	61	40	97	5.6	1.2	76	1	3.72		4.6	4	0.670314	1	0	-1.90214	1	0	G2	0		1	0	1	0	0	0	0	0	1
M	54	68	140	80	+	261	28	21	34	33	87	87	5.3	1	83	0	2.16		5.1	2	1.26416	2	0	-3.4616	1	0	G2	0		2	1	0	0	0	1	0	0	0
M	68	91	114	64	-	202	29	17	33	89	47	102	5.1	1.1	71	1	2.42		4.2	2	2.36772	3	1	0.499024	2	0	G2	0		1	0	1	0	0	0	1	0	0
F	57	78	102	70	-	200	23	16	16	103	50	102	5.6	1	61	0	2.27		4.5	2	1.63875	3	1	-0.477275	2	0	G2	0		1	0	0	0	0	1	1	0	0
F	65	73	122	70	-	195	31	17	15	101	50	95	5.2	0.7	89	0	1.92		4.4	1	2.5062	3	0	-0.807506	2	0	G2	0		1	0	0	0	0	0	0	0	0
M	40	77	104	69	-	288	40	41	55	137	51	96	5.7	1	89	0	2.72		4.8	2	0.867632	1	1	-2.93375	1	0	G2	0		1	0	0	0	0	0	0	0	1
M	49	89.2	124	72	-	255	27	36	80	88	54	86	5.8	1.1	76	1	2.13		4.7	2	0.864706	1	1	-2.0377	1	0	G2	0		1	0	0	0	0	0	0	0	0
M	42	92	108	64	-	252	25	19	37	80	60	86		1.1	79	1	2.43		4.5	2	0.955899	1	0	-2.45117	1	0	G2	0		1	0	1	0	0	0	0	0	0
M	47	85.8	125	85	-	296	27	17	63	262	54	93		1.1	77	0	2.61		4.5	2	1.03979	2	0	-3.14185	1	0	G2	0		1	0	0	1	0	1	0	0	0
M	30	91.2	110	70	-	284	30	44	37	209	49	91		1.2	77	0	2.83		4.7	2	0.477747	1	0	-4.2494	1	0	G2	0		1	0	1	1	0	0	0	0	1
M	60	79.5	152	90	-	229	18	36	35	190	70	83	5.5	0.8	106	1	2.55		3.9	2	0.786026	1	0	-2.1986	1	0	G1	0	0	1	0	0	1	0	1	0	0	0
M	52	95	110	74	-	239	34	33	41	195	41	104	6	1.1	75	1	3.09		5.2	3	1.28774	2	1	-1.6772	1	0	G2	0	0	1	0	1	1	0	0	1	1	1
M	35	84	110	70	-	219	19	15	24	41	55	102	5.5	1.2	74	0	1.71		5.0	1	0.784029	1	1	-1.9434	1	0	G2	0		1	0	0	0	0	0	1	0	0
M	37	87	108	70	-	319	52	80	54	268	48	117	5.9	1.2	73	1	2.53		4.7	2	0.674325	1	1	-3.3657	1	0	G2	0		1	0	0	1	0	0	1	0	1
F	46	91.5	120	78	-	264	34	41	18	94	59	88	5.7	0.7	97	1	2.92		4.0	3	0.925211	1	1	-1.62182	1	0	G1	0		1	0	1	0	0	0	0	0	1
M	74	95.5	130	70	+	251	31	41	126	161	46	96	5.5	1.1	70	0	2.62		4.4	2	1.42734	3	0	-1.78926	1	0	G2	0		2	1	1	1	0	1	0	1	1
M	39	84	110	74	-	226	26	36	86	204	54	85		1	89	0	2.91		4.8	3	0.747788	1	0	-3.3764	1	0	G2	0		1	0	0	1	0	0	0	0	0
M	33	92.4	104	64	-	317	26	29	33	128	51	99	5.3	0.9	103	0	2.23		4.4	2	0.502608	1	0	-4.31661	1	0	G1	0		1	0	1	0	0	0	0	0	0
M	34	84.5	110	70	-	341	22	23	23	44	52	77	5.4	1.2	75	0	1.85		4.7	1	0.457386	1	0	-4.79604	1	0	G2	0		1	0	0	0	0	0	0	0	0
M	62	86	100	66	-	187	25	20	26	58	54	101	5.4	1.1	73	0	2.81		4.0	2	1.85343	3	1	0.1809	2	0	G2	0	0	1	0	0	0	0	0	1	0	0
M	36	97.8	102	70	-	229	33	74	76	254	38	101	5.6	1.2	73	1	2.29		4.7	2	0.603066	1	1	-2.16211	1	0	G2	0		1	0	1	1	1	0	1	1	1
M	63	76	126	80	-	231	50	42	102	605	34	197	10.1	1.3	59	1	2.29		4.4	2	2.10414	3	1	-0.827429	2	1	G3a	1		2	0	0	1	1	0	1	1	1
M	30	82	110	70	-	176	36	11	21	66	41	93	5.3	1.5	59	0	2.69		4.6	2	1.85018	3	0	-0.2144	2	0	G3a	1		2	0	0	0	0	0	0	0	1
M	61	95	170	100	-	263	23	23	37	187	51	106	5.7	1	81	1	2.6		4.4	2	1.11234	2	1	-0.895	2	0	G2	0		1	0	1	1	0	1	1	1	0
F	36	71	102	65	-	260	23	34	20	52	60	83	5.2	0.9	76	0	1.89		5.1	1	0.546157	1	0	-4.31369	1	0	G2	0		1	0	0	0	0	0	0	0	0
M	36	78	118	70	++	239	23	20	17	74	52	91	5.3	1.2	73	0	2.65		4.4	2	0.774671	1	0	-3.2415	1	0	G2	0		3	1	0	0	0	0	0	0	0
M	67	93	110	70	-	158	18	16	39	108	53	231	8.5	0.9	90	1	2.8		4.2	2	1.90823	3	1	0.49655	2	1	G1	0		1	0	1	0	0	0	1	0	0
M	69	93.3	101	62	-	183	33	32	53	62	41	92	5.4	1	79	0	2.87		4.7	2	2.19957	3	0	-1.08166	2	0	G2	0		1	0	1	0	0	0	0	0	0
M	41	76	116	70	-	268	16	16	28	142	38	107	5.9	1.1	79	0	1.71		4.7	1	0.61194	1	1	-2.65	1	0	G2	0		1	0	0	0	1	0	1	0	0
M	79	86.3	112	68	-	232	26	25	19	90	55	114	6.5	1.1	69	1	2.37		4.3	2	1.77069	3	1	-0.322	2	1	G2	0		1	0	0	0	0	0	1	0	0
F	27	80	110	80	-	227	36	17	16	37	57	108	5.5	1	71	0	2.26		4.4	2	1.03852	2	1	-0.954529	2	0	G2	0		1	0	0	0	0	0	1	0	1
F	26	70.4	100	60	-	300	26	18	14	26	60	79	4.8	0.9	81	0	1.8		4.9	1	0.531116	1	0	-4.2926	1	0	G2	0		1	0	0	0	0	0	0	0	0
F	32	75	102	70	-	257	28	26	23	38	98	93	5.2	1	69	0	1.88		4.4	1	0.683736	1	0	-3.61125	1	0	G2	0		1	0	0	0	0	0	0	0	0
F	31	76	102	70	-	201	28	21	18	45	69	88	5.1	1.1	62	0	2.24		4.8	2	0.942354	1	0	-2.9962	1	0	G2	0		1	0	0	0	0	0	0	0	0
M	55	87.3	124	84	-	205	21	16	37	180	43	105	5.4	1.3	61	0	2.4		4.4	2	1.40854	3	1	-0.467225	2	0	G2	0		1	0	0	1	0	0	1	0	0
M	53	84	120	80	-	234	21	21	26	62	43	80	5.3	1.3	62	0	2.74		4.3	2	1.03793	2	0	-2.2258	1	0	G2	0		1	0	0	0	0	0	0	0	0
M	29	83.6	106	70	-	302	30	63	20	100	51	95	5.6	1	95	0	2.03		4.7	2	0.362946	1	0	-4.94017	1	0	G1	0		1	0	0	0	0	0	0	0	1
F	53	77	100	62	-	361	21	19	23	36	52	140	7.3	0.8	80	1	1.9		4.4	1	0.707312	1	1	-2.82139	1	1	G2	0		1	0	0	0	0	0	1	0	0
M	28	83	124	76	-	221	15	22	19	78	72	99	5.6	1.2	77	0	2.62		4.5	2	0.405178	1	0	-3.4758	1	0	G2	0		1	0	0	0	0	0	0	0	0
F	44	61	100	60	-	232	29	21	37	90	99	94	5.6	1	64	0	1.67		5.2	1	1.2002	2	0	-3.47346	1	0	G2	0		1	0	0	0	0	0	0	0	0
M	65	81	113	72	+	204	27	18	22	71	42	95		1	80	0	2.31		4.2	2	2.02773	3	0	-1.2444	2	0	G2	0		2	1	0	0	0	0	0	0	0
M	29	96.8	104	64	-	316	14	12	18	115	37	96	5.9	1	95	1	3.21		4.8	3	0.370893	1	1	-2.8294	1	0	G1	0		1	0	1	0	1	0	0	0	0
M	51	98	116	78	-	272	24	23	25	289	39	95	6	1.2	68	0	2.34		4.6	2	0.938315	1	1	-1.66836	1	0	G2	0		1	0	1	1	1	0	0	1	0
M	57	77	120	72	-	166	25	25	23	79	36	69	5.4	1	82	0	2.33		4.4	2	1.71687	3	0	-1.8238	1	0	G2	0		1	0	0	0	1	0	0	0	0
M	52	89	100	72	-	263	37	26	19	125	61	104	5.1	1	84	1	2.3		4.8	2	1.43471	3	1	-1.39275	2	0	G2	0	0	1	0	0	0	0	0	1	0	1
M	29	84	120	72	-	225	12	13	19	168	41	324	13.6	0.9	107	0	2.42		4.8	2	0.428968	1	1	-2.39515	1	1	G1	0		1	0	0	1	0	0	1	0	0
M	54	89	106	64	-	187	34	41	31	161	50	102	5.9	1.1	74	0	2.25		4.7	2	1.53334	3	1	-1.01242	2	1	G2	0	0	1	0	0	1	0	0	1	0	1
M	30	88.2	114	70	-	301	26	71	53	109	50	89	5.2	1.1	84	1	2.77		5.0	2	0.307538	1	0	-4.97146	1	0	G2	0		1	0	0	0	0	0	0	0	1
M	63	85.2	114	78	-	219	24	17	18	107	46	91	5.6	0.8	104	0	2.25		4.3	2	1.67449	3	0	-1.50695	1	0	G1	0		1	0	0	0	0	0	0	0	0
M	67	77	119	69	-	262	28	26	21	27	65	101	5.8	1.1	71	0	2.5		4.6	2	1.40425	3	1	-1.63705	1	1	G2	0	0	1	0	0	0	0	0	1	0	0
F	53	73	118	76	-	402	28	31	107	179	83	94	5.8	0.8	80	0	2.14		4.8	2	0.663021	1	1	-4.07221	1	0	G2	0		1	0	0	1	0	0	0	0	0
F	36	75.2	109	66	-	228	30	30	15	65	51	87	4.9	0.9	75	0	2.41		4.2	2	0.864825	1	0	-2.8518	1	0	G2	0		1	0	0	0	0	0	0	0	0
F	32	62.3	100	64	-	355	54	74	18	36	73	80	4.8	0.8	89	0	2.05		4.6	2	0.565848	1	0	-5.61477	1	0	G2	0	0	1	0	0	0	0	0	0	0	1
M	37	78	114	70	-	268	30	37	21	248	41	98	5.6	1.4	61	0	1.77		4.6	1	0.680906	1	0	-3.4759	1	0	G2	0		1	0	0	1	0	0	0	0	0
M	65	80.5	116	72	-	200	27	21	46	205	39	123	5.6	1	80	0	2.63		4.4	2	1.91486	3	1	-0.133943	2	0	G2	0	0	1	0	0	1	1	1	1	1	0
M	53	79.2	116	72	-	291	32	22	15	50	58	91	5.7	1	83	0	2.5		4.3	2	1.24257	2	1	-1.5654	1	0	G2	0		1	0	0	0	0	0	0	0	0
F	39	71	110	72	-	339	16	9	32	76	56	111		1.1	59	0	2.53		4.6	2	0.613569	1	1	-2.905	1	0	G3a	1		2	0	0	0	0	0	1	0	0
M	30	85	112	72	-	320	27	35	64	227	41	100	5.6	1.1	84	0	1.8		4.6	1	0.427859	1	1	-3.62069	1	0	G2	0		1	0	0	1	0	0	1	0	0
M	33	101.8	118	78	-	250	67	102	124	203	41	95	5.6	1.1	82	1	2.27		4.7	2	0.875686	1	0	-3.37331	1	0	G2	0		1	0	1	1	0	1	0	1	1
M	47	89	112	78	-	209	20	15	35	171	40	128	7.1	0.9	96	1	1.93		4.2	1	1.16128	2	1	-0.7096	2	1	G1	0		1	0	0	1	0	0	1	0	0
M	66	81.5	118	68	-	285	44	28	62	68	85	114	5.4	1.1	71	0	4.72		4.7	4	1.92563	3	1	-1.33329	2	0	G2	0	1	2	0	0	0	0	0	1	0	1
M	54	86	116	62	-	215	32	34	140	192	60	107	5.2	1.2	67	1	2.8		4.7	2	1.37837	3	1	-1.14344	2	0	G2	0		1	0	0	1	0	0	1	0	0
M	32	89.9	104	60	-	193	28	23	47	152	52	99	4.8	1.2	75	0	2.8		4.4	2	0.968025	1	0	-2.29238	1	0	G2	0		1	0	0	1	0	0	0	0	0
M	24	119.2	114	82	-	313	42	81	46	256	56	100	5.6	1.2	79	1	1.23		4.6	1	0.357827	1	1	-2.33827	1	0	G2	0	0	1	0	1	1	0	0	1	1	1
F	45	73.2	94	62	-	275	19	12	13	70	67	85		0.6	117	0	2.725		4.5	2	0.897517	1	0	-2.8443	1	0	G1	0		1	0	0	0	0	0	0	0	0
M	37	92.2	150	100	-	298	23	18	66	273	41	99	5.9	1.1	84	0	2.184		4.5	2	0.673096	1	1	-2.0948	1	0	G2	0		1	0	1	1	0	1	0	1	0
F	36	81	126	76	-	354	21	18	35	74	71	86	5.4	0.8	88	0	1.651		4.9	1	0.503364	1	0	-4.7774	1	0	G2	0		1	0	0	0	0	0	0	0	0
M	33	100	130	84	-	300	19	22	36	116	46	101	5.7	1.1	84	0	2.196		5.1	2	0.445589	1	1	-3.1124	1	0	G2	0		1	0	1	0	0	1	1	1	0
M	60	82.3	126	80	-	228	22	18	25	185	58	114	6	1.2	67	0	2.645		4.1	2	1.36459	3	1	-0.3692	2	0	G2	0		1	0	0	1	0	0	1	0	0
M	58	81.5	116	70	-	425	19	29	73	181	46	104	5.5	1	79	1	3.372			3	0.481497	1	1			0	G2	0		1	0	0	1	0	0	1	0	0
M	41	89.2	110	70	-	290	15	25	65	175	49	107	6.4	1	90	1	2.219		4.7	2	0.424138	1	1	-3.003	1	0	G1	0		1	0	0	1	0	0	1	0	0
M	49	79	120	66	-	289	27	24	43	114	59	109	6.1	1.1	77	1	2.264		4.5	2	0.934451	1	1	-2.07985	1	0	G2	0		1	0	0	0	0	0	1	0	0
M	54	80.3	118	70	-	279	19	12	49	98	39	92	5.3	0.8	102	0	1.943		4.5	2	1.06158	2	0	-2.6197	1	0	G1	0		1	0	0	0	1	0	0	0	0
M	73	78.7	132	63	-	174	21	15	33	30	58	101	5.9	1.2	64	1	2.379		4.2	2	2.27482	3	1	0.5008	2	0	G2	0		1	0	0	0	0	1	1	0	0
M	73	79.5	150	62	-	165	27	27	43	38	62	120	6.2	1.1	70	0	2.056		4.9	2	2.2989	3	1	-0.212	2	1	G2	0		1	0	0	0	0	1	1	0	0
M	45	92.4	118	78	+	342	41	73	76	254	55	107	6.1	1.2	71	1	2.262		5.3	2	0.631406	1	1	-3.56077	1	0	G2	0		2	1	1	1	0	0	1	1	1
M	61	66.6	118	80	-	194	19	16	24	47	65	90	5.5	1.1	73	1	2.248		4.5	2	1.49356	3	0	-1.96718	1	0	G2	0		1	0	0	0	0	0	0	0	0
M	53	63.2	98	60	-	221	21	13	18	87	72	96	6	1	84	0	2.917		4.5	3	1.39679	3	1	-1.12637	2	0	G2	0		1	0	0	0	0	0	0	0	0
M	45	95.2	160	98	-	324	22	23	86	211	53	106	5.6	0.9	99	1	2.894		4.3	2	0.637127	1	1	-2.21004	1	0	G1	0		1	0	1	1	0	1	1	1	0
M	68	79.4	116	70	-	260	24	16	22	34	63	82	5.4	0.9	90	0	2.006		4.3	2	1.56923	3	0	-1.8522	1	0	G1	0		1	0	0	0	0	0	0	0	0
F	46	72	114	69	+	245	20	15	14	36	65	87	5.3	0.7	94	0	2.308		4.7	2	0.969563	1	0	-3.1164	1	0	G1	0		2	1	0	0	0	0	0	0	0
M	37	95	118	76	-	281	36	36	34	271	51	93	5.5	1.2	70	1	2.209		5.3	2	0.790036	1	0	-4.1828	1	0	G2	0		1	0	1	1	0	0	0	0	1
F	28	71	90	60	-	295	43	58	106	50	67	93	5.6	0.8	96	0	2.005		4.7	2	0.535908	1	0	-4.79283	1	0	G1	0		1	0	0	0	0	0	0	0	1
M	33	82.1	108	70	-	340	51	139	127	171	42	97	5.5	1.2	76	1	2.666		4.9	2	0.419854	1	0	-5.44176	1	0	G2	0		1	0	0	1	0	0	0	0	1
M	33	83.8	116	70	-	350	27	67	113	275	35	99	5	1.4	62	1	2.849			2	0.311008	1	0			0	G2	0		1	0	0	1	1	0	0	0	1
M	48	82.1	110	74	-	239	21	27	46	155	48	89	5.3	0.9	97	1	2.381		4.8	2	0.811672	1	0	-2.9788	1	0	G1	0		1	0	0	1	0	0	0	0	0
M	60	74.8	102	64	-	300	20	16	24	61	49	108	5.9	1.2	69	0	2.276		4.4	2	1	2	1	-1.8141	1	0	G2	0		1	0	0	0	0	0	1	0	0
M	67	77.3	120	76	-	238	32	35	18	84	47	91	5.5	1	80	0	2.311		4.6	2	1.5227	3	0	-2.34346	1	0	G2	0		1	0	0	0	0	0	0	0	0
M	45	84.6	118	76	-	263	28	30	19	134	60	96	5.3	1.2	71	0	2.43		4.7	2	0.87469	1	0	-3.2852	1	0	G2	0		1	0	0	0	0	0	0	0	0
M	42	89.6	114	80	-	227	26	24	30	155	39	88	5.5	1.2	72	1	2.236		4.7	2	0.981954	1	0	-2.5917	1	0	G2	0		1	0	0	1	1	0	0	0	0
M	39	78	102	66	-	220	30	37	19	96	59	99	5.5	1.1	83	0	2.081		4.5	2	0.874304	1	0	-3.1819	1	0	G2	0		1	0	0	0	0	0	0	0	0
M	41	90.2	117	71	-	292	29	44	109	104	62	95	5.6	1.1	80	1	2.109		4.7	2	0.613865	1	0	-3.8279	1	0	G2	0		1	0	1	0	0	0	0	0	1
M	35	96.5	100	62	-	309	39	58	32	152	45	193	7.4	1	89	1	2.364			2	0.580043	1	1			1	G2	0		1	0	1	1	0	1	1	1	1
M	59	80	116	70	-	217	29	36	44	130	56	110	6.2	1	82	1	2.655		4.8	2	1.31413	3	1	-1.5137	1	0	G2	0		1	0	0	0	0	0	1	0	0
M	55	81.8	118	78	-	236	28	12	44	230	53	84	5.6	1	84	1	2.196		4.4	2	1.88373	3	0	-1.3468	2	0	G2	0		1	0	0	1	0	0	0	0	0
M	53	94.3	126	78	-	167	24	25	25	88	48	92	5.4	1	82	0	2.965		4.7	3	1.52335	3	0	-1.602	1	0	G2	0		1	0	1	0	0	0	0	0	0
M	57	86.4	124	80	-	166	36	28	43	54	78	91	5.1	1	86	0	2.428		4.5	2	2.33609	3	0	-1.19334	2	0	G2	0		1	0	0	0	0	0	0	0	1
F	48	77.2	110	68	-	254	17	14	18	61	50	87	5.6	0.8	83	0	1.818		4.3	1	0.858603	1	0	-2.91926	1	0	G2	0		1	0	0	0	0	0	0	0	0
M	50	92.5	112	64	-	224	26	25	23	65	55	109	5.7	1.1	79	0	2.331		5.0	2	1.16071	2	1	-1.4334	2	0	G2	0		1	0	1	0	0	0	1	0	0
M	30	70.2	110	64	-	260	16	16	28	162	52	96	5.7	1	96	0	2.102		5.2	2	0.461538	1	1	-3.3676	1	0	G1	0		1	0	0	1	0	0	0	0	0
M	39	75.3	112	64	-	214	41	35	18	52	63	89	5.4	1.4	61	0	2.052		4.1	2	1.26299	2	0	-2.13509	1	0	G2	0		1	0	0	0	0	0	0	0	1
F	48	84	118	74	-	248	21	16	20	113	59	97	5.6	0.9	76	0	2.144			2	1.01613	2	0			0	G2	0		1	0	0	0	0	0	0	0	0
M	67	96	116	66	-	197	24	29	30	127	38	109	6.8	1	80	1	2.302		4.5	2	1.51573	3	1	-0.11749	2	1	G2	0		1	0	1	0	1	0	1	1	0
M	32	98.2	120	80	+	281	20	24	33	62	62	99		1.1	85	0	2.84		4.6	2	0.464909	1	0	-3.8358	1	0	G2	0		2	1	1	0	0	0	0	0	0
F	63	87.2	116	74	-	256	34	25	85	56	68	96	5.9	0.7	91	0	2.51		4.4	2	1.67344	3	1	-0.6932	2	0	G1	0		1	0	1	0	0	0	0	0	1
M	53	80.1	98	62	-	236	23	18	22	61	44	95	5.4	1.1	75	1	2.712		4.6	2	1.21746	2	0	-2.156	1	0	G2	0		1	0	0	0	0	0	0	0	0
M	50	94.2	121	75	-	217	32	44	72	192	36	108	6.6	0.9	96	1	3.091		4.7	3	1.11156	2	1	-1.1814	2	1	G1	0		1	0	1	1	1	0	1	1	1
F	36	66.5	90	60	-	169	17	12	14	33	52	80	5.4	0.8	88	0	2.431		4.3	2	1.04538	2	0	-2.2083	1	0	G2	0		1	0	0	0	0	0	0	0	0
M	53	79.6	122	74	-	311	23	20	41	265	39	96	6	1.1	75	0	2.377		4.8	2	0.876452	1	1	-2.4945	1	0	G2	0		1	0	0	1	1	0	0	0	0
M	33	82	116	72	-	283	27	18	25	61	55	91		1.2	76	0	2.021		4.4	2	0.742087	1	0	-3.4652	1	0	G2	0		1	0	0	0	0	0	0	0	0
M	52	79.9	94	60	-	226	34	28	27	109	33	99	5.9	1.1	76	0	2.238		4.3	2	1.47841	3	1	-0.891857	2	0	G2	0		1	0	0	0	1	0	0	0	1
M	52	86.4	114	76	-	266	28	21	28	62	43	73	5.7	1.1	73	0	2.39		5.2	2	1.19446	2	1	-1.8974	1	0	G2	0		1	0	0	0	0	0	0	0	0
M	29	82.2	112	70	-	213	16	15	21	72	49	92	5.9	1	96	0	2.325		4.4	2	0.562461	1	1	-1.833	1	0	G1	0		1	0	0	0	0	0	0	0	0
M	33	89	108	70	-	257	30	37	66	150	48	88	5.7	1	93	1	2.502		4.7	2	0.633288	1	1	-2.6331	1	0	G1	0		1	0	0	1	0	0	0	0	0
M	48	89	116	72	-	281	37	46	36	236	40	100	5.8	1.3	64	1	2.172		4.8	2	0.931875	1	1	-2.4437	1	0	G2	0		1	0	0	1	0	0	1	0	1
M	50	102	102	70	-	223	23	30	104	150	62	93	5.9	1.1	76	0	2.562		4.3	2	0.941526	1	1	-0.8248	2	0	G2	0		1	0	1	1	0	0	0	0	0
M	46	83.8	112	78	-	204	25	16	51	58	46	82	5.5	1.1	78	0	2.498		4.6	2	1.40931	3	0	-2.08372	1	0	G2	0		1	0	0	0	0	0	0	0	0
M	46	78.4	123	71	-	199	19	12	75	78	57	97	5.7	1	87	0	2.272		4.9	2	1.26785	2	1	-1.0943	2	0	G2	0		1	0	0	0	0	0	0	0	0
M	45	92.5	118	80	-	252	23	28	109	137	52	103	5.8	1	88	1	2.694		4.6	2	0.776177	1	1	-1.74679	1	0	G2	0		1	0	1	0	0	0	1	0	0
M	48	82.1	122	78	-	267	23	27	65	143	58	85	5.7	0.9	97	0	2.458		4.5	2	0.795749	1	1	-2.25167	1	0	G1	0		1	0	0	0	0	0	0	0	0
F	47	78.6	120	70	-	225	24	31	69	86	49	82	5.3	0.8	83	0	2.506		4.0	2	0.900421	1	0	-2.51615	1	0	G2	0		1	0	0	0	1	0	0	0	0
M	51	88	160	90	-	119	82	58	655	198	41	122	5.6	1.1	76	1	9.55		4.3	4	4.61448	3	1	0.866455	3	0	G2	0		1	0	0	1	0	1	1	1	1
M	47	81	128	80	-	207	18	19	99	179	50	96	5.4	1.1	77	0	2.411		4.7	2	0.937612	1	0	-2.50691	1	0	G2	0		1	0	0	1	0	0	0	0	0
M	47	82	110	78	-	230	17	23	50	189	40	88	5.3	1.3	64	1	2.375		4.7	2	0.724361	1	0	-3.11546	1	0	G2	0		1	0	0	1	0	0	0	0	0
M	57	97	124	80	-	303	33	32	84	145	56	108	6.2	1.2	70	1	2.697		5.2	2	1.09742	2	1	-2.35146	1	0	G2	0		1	0	1	0	0	0	1	0	0
M	50	82.5	96	62	-	218	20	18	66	296	48	89	5.2	1.1	77	0	1.95		4.4	2	1.0812	2	0	-2.4702	1	0	G2	0		1	0	0	1	0	0	0	0	0
M	54	79.2	94	64	-	163	27	18	17	55	48	87	5.3	1.2	68	0	1.814		4.2	1	2.10831	3	0	-0.9398	2	0	G2	0		1	0	0	0	0	0	0	0	0
F	54	66.7	96	62	-	315	17	10	13	55	74	79	5.4	0.8	81	0	1.884		4.6	1	0.921578	1	0	-3.2638	1	0	G2	0		1	0	0	0	0	0	0	0	0
M	48	79.4	114	74	-	251	43	45	214	361	37	99		1.1	80	1	2.415		4.6	2	1.22583	2	0	-3.137	1	0	G2	0		1	0	0	1	1	0	0	0	1
M	61	95	118	76	-	195	45	42	120	261	45	97	7	0.9	94	1	2.555		4.8	2	2.17212	3	1	-0.514486	2	1	G1	0		1	0	1	1	0	0	0	0	1
M	61	99.5	124	70	-	220	32	18	138	259	37	118	7	0.9	87	1	2.644		4.8	2	2.09132	3	1	0.0102	2	1	G2	0		1	0	1	1	1	0	1	1	0
M	31	90	117	73	-	343	24	26	59	112	49	90	5.6	1	89	1	2.297		4.7	2	0.425395	1	0	-4.77815	1	0	G2	0		1	0	1	0	0	0	0	0	0
F	33	63.4	118	76	-	382	30	23	25	72	57	79	5.2	0.8	90	0	1.87		4.5	1	0.540391	1	0	-5.2187	1	0	G1	0		1	0	0	0	0	0	0	0	0
M	35	84.2	112	64	-	230	26	32	20	84	55	77	4.9	1	92	0	2.684		5.0	2	0.699421	1	0	-3.69422	1	0	G1	0		1	0	0	0	0	0	0	0	0
M	68	80.5	130	70	-	357	28	14	135	79	71	82		0.9	85	1	2.25		4.7	2	1.42539	3	0	-2.76	1	0	G2	0		1	0	0	0	0	1	0	0	0
M	36	95.3	109	65	-	249	20	25	16	59	46	95	5.6	1	93	0	2.426		5.0	2	0.578313	1	0			0	G1	0		1	0	1	0	0	0	0	0	0
F	54	69.4	112	68	-	270	15	13	20	81	62	91	5.7	0.7	94	0	2.218		4.6	2	0.83205	1	1	-1.98609	1	0	G1	0		1	0	0	0	0	0	0	0	0
M	52	74	114	68	-	169	28	19	29	43	90	103	6.5	0.9	96	0	2.282		5.0	2	1.9765	3	1	-0.816653	2	1	G1	0		1	0	0	0	0	0	1	0	0
M	36	90	114	68	-	242	31	36	97	133	51	93	5.5	1	92	1	2.259		4.6	2	0.768595	1	0	-3.1439	1	0	G1	0		1	0	1	0	0	0	0	0	0
M	55	76.2	106	74	-	213	19	15	15	125	44	96	5.5	1.2	70	0	2.229		5.2	2	1.26675	2	0	-2.4532	1	0	G2	0		1	0	0	0	0	0	0	0	0
M	41	83.8	110	80	-	337	21	20	28	64	44	95	5.8	1.1	76	0	2.476		5.0	2	0.571292	1	1	-3.1315	1	0	G2	0		1	0	0	0	0	1	0	0	0
M	45	92.2	106	64	-	219	54	70	42	149	42	91	6	1.1	78	1	2.791		4.8	2	1.32621	3	1	-1.70609	1	0	G2	0		1	0	1	0	0	0	0	0	1
F	39	63	90	60	-	334	25	24	14	123	57	87	5.3	0.7	101	0	1.995		4.8	2	0.595871	1	0	-5.08455	1	0	G1	0		1	0	0	0	0	0	0	0	0
M	43	80.8	94	66	-	338	20	17	54	190	43	98	5.8	1.1	79	0	2.239		4.8	2	0.617102	1	1	-3.26449	1	0	G2	0		1	0	0	1	0	0	0	0	0
M	36	93.5	134	80	-	249	23	38	208	139	59	90	5.7	1.1	82	0	2.286		4.6	2	0.539435	1	1	-2.32059	1	0	G2	0		1	0	1	0	0	1	0	0	0
M	49	96	116	78	-	251	35	56	133	282	37	102	7.1	1.3	63	1	2.445		4.6	2	0.913054	1	1	-1.88365	1	1	G2	0		1	0	1	1	1	0	1	1	1
M	33	79.6	108	70	-	262	19	14	36	58	60	99	6	1.1	84	1	2.199		5.0	2	0.639591	1	1	-2.57143	1	0	G2	0		1	0	0	0	0	0	0	0	0
M	47	86.5	116	76	-	179	33	22	25	102	47	87	5.8	1.2	70	1	2.381		4.6	2	1.84734	3	1	-0.0238	2	0	G2	0		1	0	0	0	0	0	0	0	0
M	66	99	120	76	-	286	25	19	34	119	58	110	5.9	1.1	75	1	2.737		4.6	2	1.32355	3	1	-1.05397	2	0	G2	0		1	0	1	0	0	1	1	1	0
M	60	78.2	118	74	-	221	18	8	15	121	55	97	5.4	1.2	66	0	2.182		4.3	2	1.72777	3	0	-0.9081	2	0	G2	0		1	0	0	0	0	0	0	0	0
M	62	89.1	118	70	-	227	28	26	48	128	43	89	5.4	0.9	92	1	2.793		4.0	2	1.49981	3	0	-1.64045	1	0	G1	0		1	0	0	0	0	0	0	0	0
M	62	90.6	118	81	-	246	29	28	55	78	50	90	5.3	0.9	92	1	2.183		4.7	2	1.38126	3	0	-2.37144	1	0	G1	0		1	0	1	0	0	0	0	0	0
M	51	83.7	102	68	-	311	24	31	37	204	60	99	5.9	1.1	76	1	3.052		4.8	3	0.706871	1	1	-2.64915	1	0	G2	0		1	0	0	1	0	0	0	0	0
M	34	90.9	118	66	-	254	56	84	53	589	34	113	6.7	1	93	1	2.481		4.7	2	0.817888	1	1	-2.4178	1	1	G1	0		1	0	1	1	1	0	1	1	1
M	40	86.2	110	70	-	296	29	24	21	87	55	91	5.6	1.2	70	0	1.891		4.4	1	0.799946	1	0	-3.58875	1	0	G2	0		1	0	0	0	0	0	0	0	0
M	34	82.1	102	64	-	267	16	12	20	42	59	88	5.3	1.1	83	0	2.906		5.1	2	0.588162	1	0	-3.5746	1	0	G2	0		1	0	0	0	0	0	0	0	0
M	34	86.5	108	76	-	289	22	19	21	163	52	93	4.9	1.1	84	1	2.525		4.7	2	0.593782	1	0	-3.71388	1	0	G2	0		1	0	0	1	0	0	0	0	0
M	52	75.6	110	70	-	229	26	16	37	113	74	87	5.7	1.2	66	0	2.575		4.9	2	1.47598	3	1	-1.08945	2	0	G2	0		1	0	0	0	0	0	0	0	0
M	54	88	115	80	-	183	23	20	46	264	39	100	5.8	1.2	67	0	2.563		4.9	2	1.51759	3	1	-0.7561	2	0	G2	0		1	0	0	1	1	0	1	1	0
M	54	86.4	120	80	-	187	20	16	28	282	36	103	5.7	1.2	67	1	3.373		4.8	3	1.44385	3	1	-0.6243	2	0	G2	0		1	0	0	1	1	0	1	1	0
M	68	91.2	102	72	-	254	29	30	22	59	56	83	5.7	0.9	90	0	2.367		4.5	2	1.41747	3	1	-1.0692	2	0	G1	0		1	0	1	0	0	0	0	0	0
M	68	90.8	109	72	-	279	32	35	27	86	59	87	5.6	1	79	0	2.194		5.0	2	1.31832	3	0	-2.91546	1	0	G2	0		1	0	1	0	0	0	0	0	0
M	48	79.2	118	78	-	233	22	21	13	154	57	81	5.6	1.1	74	0	1.893		4.9	1	0.989005	1	0	-3.25426	1	0	G2	0		1	0	0	1	0	0	0	0	0
M	68	77	122	70	-	162	30	21	25			124	7.8	1.1	70	0	2.528		4.5	2	2.74793	3	1	0.114086	2	1	G2	0		1	0	0			0	1		0
M	50	79.3	112	70	-	331	15	17	21	222	50	88	5.7	1	85	0	2.681		4.5	2	0.549552	1	1	-2.78207	1	0	G2	0		1	0	0	1	0	0	0	0	0
M	50	80	92	60	-	318	22	20	22	169	41	80	5.7	1	85	0	2.277		4.5	2	0.773483	1	1	-2.4352	1	0	G2	0		1	0	0	1	0	0	0	0	0
M	33	87.8	104	68	-	280	50	97	114	298	34	80		1.2	76	1	2.288		4.9	2	0.598329	1	0	-4.61809	1	0	G2	0		1	0	0	1	1	0	0	0	1
M	58	78	102	66	-	216	20	18	17	72	65	110	5.6	1.2	69	0	2.412		4.8	2	1.26581	2	1	-1.1224	2	0	G2	0		1	0	0	0	0	0	1	0	0
M	60	74	126	70	-	243	20	16	45	116	47	99	6.2	1.1	73	0	2.566		4.0	2	1.23457	2	1	-0.9407	2	0	G2	0		1	0	0	0	0	0	0	0	0
F	46	93.4	110	70	-	214	23	20	28	159	47	99	6	0.8	84	1	2.011		4.7	2	1.1055	2	1	-0.9659	2	0	G2	0		1	0	1	1	1	0	0	1	0
M	39	88	100	70	-	228	23	29	43	85	44	84	6	1.2	73	0	1.878		4.8	1	0.730565	1	1	-2.11763	1	0	G2	0		1	0	0	0	0	0	0	0	0
F	40	71	132	88	-	371	19	12	17	72	64	105	5.7	0.9	73	0	2.421		4.8	2	0.591356	1	1	-3.5051	1	0	G2	0		1	0	0	0	0	1	1	0	0
M	32	87.6	104	66	-	235	16	14	31	72	52	94	4.6	1.1	85	0	2.462		4.3	2	0.582288	1	0	-2.72397	1	0	G2	0		1	0	0	0	0	0	0	0	0
M	67	93.2	120	66	-	239	20	14	23	71	41	113	6	1	82	0	2.644		4.4	2	1.49845	3	1	-0.575914	2	0	G2	0		1	0	1	0	0	0	1	0	0
M	32	94	100	68	-	276	27	57	42	163	44	80	5.6	1	95	0	2.331		5.2	2	0.414636	1	0	-4.29725	1	0	G1	0		1	0	1	1	0	0	0	0	1
M	34	81	106	60	-	305	28	25	19	73	69	99	5.3	1.1	80	1	2.478		4.6	2	0.624262	1	0	-3.9498	1	0	G2	0		1	0	0	0	0	0	0	0	0
F	36	67.5	108	72	-	248	16	14	13	55	64	85	5.5	1	70	0	2.796		4.5	2	0.620736	1	0	-3.44097	1	0	G2	0		1	0	0	0	0	0	0	0	0
M	58	86.3	120	66	-	232	25	21	32	102	49	90	5.7	1.2	66	0	2.342		4.6	2	1.36386	3	1	-0.894229	2	0	G2	0		1	0	0	0	0	0	0	0	0
M	61	92.2	122	72	-	217	20	17	25	209	41	98	5.9	1.1	73	1	2.45		4.3	2	1.36356	3	1	-0.140894	2	0	G2	0	0	1	0	1	1	0	0	0	0	0
F	31	68	100	60	-	290	20	17	11	85	72	95		0.7	110	0	2.37		4.8	2	0.518524	1	0	-4.22389	1	0	G1	0		1	0	0	0	0	0	0	0	0
M	49	99.8	114	74	-	245	37	55	42	208	53	106	6.4	1	83	1	2.314		4.5	2	0.997816	1	1	-1.2412	2	0	G2	0	0	1	0	1	1	0	0	1	1	1
M	47	92	110	70	-	332	52	77	68	106	51	82	5.9	0.9	97	1	2.432		4.7	2	0.838915	1	1	-2.84823	1	0	G1	0		1	0	1	0	0	0	0	0	1
F	51	75.2	132	82	-	298	19	32	39	104	55	104		0.8	82	0	1.833		4.6	1	0.574821	1	1	-2.76179	1	0	G2	0		1	0	0	0	0	1	1	0	0
M	31	94.2	118	73	-	256	13	8	36	183	32	216		0.8	122	0	3.481		4.2	3	0.55657	1	1	-1.48285	1	1	G1	0		1	0	1	1	1	0	1	1	0
M	60	85.5	130	90	-	197	50	24	193	71	64	97	5.4	0.9	90	1	2.947		4.3	3	3.10849	3	0	-0.5637	2	0	G1	0		1	0	0	0	0	1	0	0	1
M	65	80.2	122	72	-	152	22	17	16	194	38	125	7.3	1.1	72	0	2.694		4.9	2	2.28175	3	1	0.158976	2	1	G2	0		1	0	0	1	1	0	1	1	0
F	49	77	118	73	-	294	31	41	15	79	67	89	5.5	0.8	82	1	2.243		4.0	2	0.806898	1	0	-3.31946	1	0	G2	0		1	0	0	0	0	0	0	0	1
M	73	72	120	64	-	187	26	20	60	60	72	75	5.5	1.2	64	0	2.303		4.2	2	2.26955	3	0	-1.1228	2	0	G2	0		1	0	0	0	0	0	0	0	0
M	42	80.5	120	68	-	363	22	18	63	47	73	101	5.7	1.1	80	0	2.413		4.4	2	0.599969	1	1	-3.4488	1	0	G2	0		1	0	0	0	0	0	1	0	0
M	42	75.2	120	77	-	296	22	13	15	111	58	92	5.9	1	92	0	2.31		4.7	2	0.865782	1	1	-2.42322	1	0	G1	0		1	0	0	0	0	0	0	0	0
M	36	94	140	84	-	230	21	28	34	133	52	81	6	1.2	75	1	2.097		4.6	2	0.621176	1	1	-1.6483	1	0	G2	0		1	0	1	0	0	1	0	0	0
M	36	91.2	132	78	-	222	24	36	23	255	35	111	6.2	1	91	1	2.517		4.4	2	0.648649	1	1	-1.57	1	0	G1	0		1	0	1	1	1	1	1	1	0
M	38	94.5	118	68	-	212	15	18	37	150	58	84	5.3	1.4	61	1	2.299		4.7	2	0.633728	1	0	-2.6982	1	0	G2	0		1	0	1	1	0	0	0	0	0
M	53	86	110	71	-	182	27	29	21	67	50	87	5.4	1.2	68	0	2.841		4.3	2	1.46006	3	0	-1.68388	1	0	G2	0		1	0	0	0	0	0	0	0	0
M	35	85	92	60	-	230	27	35	70	79	53	98	5.7	1.1	82	0	2.016		5.4	2	0.694496	1	1	-2.83129	1	0	G2	0		1	0	0	0	0	0	0	0	0
M	50	102.5	110	78	-	298	19	21	120	238	40	89	5.1	1.1	76	1	2.576		4.7	2	0.695661	1	0	-3.16049	1	0	G2	0		1	0	1	1	0	0	0	0	0
M	54	85.4	112	70	-	264	77	126	161	156	45	105	6.4	1.1	74	1	2.82		4.6	2	1.40312	3	1	-1.872	1	0	G2	0		1	0	0	1	0	0	1	0	1
M	50	91.3	126	78	-	243	35	42	41	130	51	90	5.4	0.9	97	0	2.34		4.7	2	1.11124	2	0	-2.723	1	0	G1	0		1	0	1	0	0	0	0	0	1
M	49	80.2	116	70	-	238	25	29	60	181	42	88	5.3	0.9	91	1	2.482		4.2	2	0.955785	1	0	-2.69375	1	0	G1	0		1	0	0	1	0	0	0	0	0
M	51	95.3	113	64	-	231	21	27	32	139	44	98	5.8	1	85	1	2.369		4.7	2	0.892269	1	1	-1.314	2	0	G2	0		1	0	1	0	0	0	0	0	0
F	42	81.2	102	60	+	349	17	15	12	69	37	97		0.9	71	0	2.621		4.8	2	0.528235	1	0	-4.1566	1	0	G2	0		2	1	0	0	1	0	0	0	0
M	62	85.2	110	74	-	258	18	14	26	58	59	100	5.5	1.2	66	0	2.63		4.1	2	1.15606	2	1	-0.866743	2	0	G2	0		1	0	0	0	0	0	1	0	0
M	75	94.5	127	80	-	164	48	54	54	197	36	99	6.2	1.2	63	1	2.424		4.7	2	2.98718	3	1	0.3952	2	0	G2	0		1	0	1	1	1	0	0	1	1
M	43	98.6	114	76	+	220	34	60	74	256	47	233	9.1	1.2	71	1	2.359		4.8	2	0.857924	1	1	-1.4976	1	1	G2	0		2	1	1	1	0	0	1	1	1
M	46	78.8	120	72	+++	276	21	20	30	95	61	77	5.3	1	87	0	1.925		4.6	1	0.782624	1	0	-3.6305	1	0	G2	0		3	1	0	0	0	0	0	0	0
M	49	88	118	82	-	239	22	25	44	322	45	90	5.1	1.1	73	0	2.458		4.7	2	0.902092	1	0	-2.6712	1	0	G2	0		1	0	0	1	0	0	0	0	0
M	51	79	99	60	-	194	16	21	20	111	44	75	5.7	1	81	0	2.173		4.7	2	0.917865	1	1	-1.34691	2	0	G2	0		1	0	0	0	0	0	0	0	0
M	60	78.7	122	76	-	328	21	23	82	103	49	110	6.7	1.3	60	1	1.909		4.5	1	0.801	1	1	-2.54949	1	1	G2	0		1	0	0	0	0	0	1	0	0
F	52	73.6	122	70	-	267	26	21	17	50	89	86	5.6	0.9	71	0	2.075		4.7	2	1.10498	2	0	-3.13369	1	0	G2	0		1	0	0	0	0	0	0	0	0
M	57	83.2	120	74	-	160	32	31	20	121	44	126	7.3	1.3	61	0	2.297		4.4	2	2.0475	3	1	-0.254865	2	1	G2	0		1	0	0	0	0	0	1	0	0
M	39	88.2	100	68	-	266	17	14	24	74	54	100	5.9	1	91	0	2.382		4.4	2	0.666144	1	1	-1.85546	1	0	G1	0		1	0	0	0	0	0	1	0	0
M	53	90.5	110	72	-	194	19	14	29	120	35	101	5	1.1	75	0	2.524		4.4	2	1.38728	3	1	-0.288229	2	0	G2	0		1	0	1	0	1	0	1	1	0
M	44	82.8	112	70	-	165	25	41	57	239	51	99	5.5	1.2	71	0	2.187		4.9	2	1.04116	2	0	-2.71674	1	0	G2	0		1	0	0	1	0	0	0	0	1
M	32	95	120	80	-	166	19	20	21	240	28	83	4.8	0.8	129	0	3.005		4.9	3	0.818994	1	0	-1.8311	1	0	G1	0		1	0	1	1	1	0	0	1	0
M	36	80.2	100	62	-	363	27	10	23	161	39	88	5.8	1	95	0	1.998		4.7	2	0.846759	1	1	-2.1238	1	0	G1	0		1	0	0	1	1	0	0	0	0
M	48	88	112	68	-	317	35	45	51	365	47	88	5.5	1	86	1	2.635		5.1	2	0.79003	1	0	-4.2002	1	0	G2	0		1	0	0	1	0	0	0	0	1
M	51	85	119	73	-	183	33	50	32	241	36	98	5.8	1.1	76	0	2.644		4.3	2	1.30061	3	1	-0.9844	2	0	G2	0		1	0	0	1	1	0	0	0	1
M	46	82.1	110	68	-	204	25	26	45	196	45	86	5.5	1.2	73	0	1.95		4.3	2	1.10556	2	0	-2.33968	1	0	G2	0		1	0	0	1	0	0	0	0	0
M	49	76.4	108	70	-	258	25	21	57	228	72	98	5.4	0.9	97	0	2.483		4.2	2	1.03611	2	0	-2.72263	1	0	G1	0		1	0	0	1	0	0	0	0	0
M	42	75.8	117	73	-	285	15	14	22	114	45	105	6.1	1.1	79	0	1.477		4.4	1	0.590788	1	1	-2.70629	1	0	G2	0		1	0	0	0	0	0	1	0	0
F	33	75.6	108	62	-	250	18	12	14	90	55	82	5.6	0.8	90	0	2.393		4.9	2	0.685892	1	0	-3.5166	1	0	G1	0		1	0	0	0	0	0	0	0	0
F	60	76	132	70	-	168	25	33	32	55	56	101	5.7	0.8	79	0	2.327		4.4	2	1.55426	3	1	-0.3694	2	0	G2	0		1	0	0	0	0	1	1	0	0
M	40	95	113	69	-	217	39	82	43	241	55	109	6.5	0.9	95	1	2.94		4.7	3	0.793886	1	1	-1.98855	1	1	G1	0		1	0	1	1	0	0	1	1	1
M	52	92.4	140	90	+	203	24	19	22	88	61	97	5.9	0.9	95	1	2.642		5.1	2	1.4104	3	1	-0.771674	2	0	G1	0		2	1	1	0	0	1	0	0	0
M	32	95	120	78	-	186	23	25	24	61	58	101	5.2	1	93	0	2.626		4.9	2	0.791398	1	1	-1.5172	1	0	G1	0		1	0	1	0	0	0	1	0	0
M	60	80.6	100	71	-	219	29	32	48	155	63	99	6.1	0.9	95	0	1.937		4.8	1	1.40453	3	1	-1.41241	2	0	G1	0		1	0	0	1	0	0	0	0	0
M	51	85.1	110	78	-	259	19	12	16	101	54	93		1.1	79	0	2.056		4.7	2	1.08002	2	0	-2.4053	1	0	G2	0		1	0	0	0	0	0	0	0	0
F	40	69.2	97	68	-	304	22	20	11	53	64	81	5.4	0.7	100	0	1.672		4.6	1	0.647283	1	0	-4.3174	1	0	G1	0		1	0	0	0	0	0	0	0	0
M	38	91.7	120	72	-	307	25	42	48	322	34	124	6.1	1.1	81	1	2.574		4.7	2	0.477486	1	1	-2.78511	1	0	G2	0		1	0	1	1	1	0	1	1	1
M	41	98	110	68	-	158	49	41	91	171	62	323	12.3	0.9	100	1	2.644		4.3	2	1.98578	3	1	-0.0860293	2	1	G1	0		1	0	1	1	0	0	1	1	1
M	32	79.8	116	76	-	264	23	19	17	53	72	78	5.6	1.1	84	0	2.128		4.6	2	0.639583	1	0	-3.61738	1	0	G2	0		1	0	0	0	0	0	0	0	0
M	43	94.6	134	88	++	234	48	49	223	204	47	233	10.5	0.6	159	1	2.602		4.3	2	1.26007	2	1	-1.3074	2	1	G1	0		3	1	1	1	0	1	1	1	1
M	33	83.6	124	70	-	244	32	45	67	51	72	92	5.5	1.3	69	0	2.498		4.8	2	0.645161	1	0	-3.6836	1	0	G2	0		1	0	0	0	0	0	0	0	1
M	40	92.3	116	76	+	289	25	42	29	133	48	89	6.3	0.9	101	1	1.6		4.6	1	0.533922	1	1	-2.78711	1	0	G1	0		2	1	1	0	0	0	0	0	1
F	37	68	90	60	-	314	20	10	11	62	82	96	5.7	0.7	102	0	2.346		4.6	2	0.74525	1	1	-2.528	1	0	G1	0		1	0	0	0	0	0	0	0	0
M	39	90	106	74	-	183	21	27	29	93	46	89	5.8	1	90	1	2.575		4.4	2	0.861293	1	1	-1.03	2	0	G1	0		1	0	1	0	0	0	0	0	0
M	48	94.2	110	74	-	187	66	87	236	318	45	117	6.7	0.9	97	1	2.531		4.8	2	1.81628	3	1	-0.721766	2	1	G1	0		1	0	1	1	0	0	1	1	1
M	62	84.5	132	70	-	184	21	22	24	282	36	93	6	0.9	88	1	2.728		4.6	2	1.50863	3	1	-0.4404	2	0	G2	0		1	0	0	1	1	1	0	1	0
M	49	89	116	74	-	134	23	25	32	263	78	94	5.9	1.2	69	0	1.858		4.3	1	1.68209	3	1	-0.2016	2	0	G2	0		1	0	0	1	0	0	0	0	0
M	40	104.4	124	90	-	279	34	66	60	171	35	216	8.6	1	90	1	2.247		4.7	2	0.600016	1	1	-2.3606	1	1	G1	0		1	0	1	1	1	1	1	1	1
M	41	86.5	116	70	-	372	25	24	29	195	27	86	5.8	1	89	1	2.135		4.5	2	0.562439	1	1	-3.56555	1	0	G2	0		1	0	0	1	1	0	0	0	0
F	34	69	113	77	-	231	19	16	28	182	55	93	5.4	0.6	123	0	1.582		5.0	1	0.699134	1	0	-3.54217	1	0	G1	0		1	0	0	1	0	0	0	0	0
F	36	65.2	102	66	-	236	20	15	47	46	55	75	5.2	0.7	100	0	1.838		4.6	1	0.787725	1	0	-3.2658	1	0	G1	0		1	0	0	0	0	0	0	0	0
M	62	91.2	108	70	-	242	26	22	48	191	59	100	6.2	1	78	1	2.62		5.1	2	1.42016	3	1	-1.0456	2	0	G2	0		1	0	1	1	0	1	1	1	0
M	72	86	114	76	-	232	41	30	62	100	61	101	6	1	77	1	2.593		4.6	2	2.3231	3	1	-0.371	2	0	G2	0		1	0	0	0	0	1	1	0	1
M	36	106.8	110	66	-	263	39	112	46	99	64	100	5.3	1.2	75	1	2.212		4.3	2	0.504432	1	1	-2.33347	1	0	G2	0		1	0	1	0	0	0	1	0	1
F	57	74.3	116	75	-	297	21	19	14	114	49	94	5.9	0.7	89	0	1.658		4.7	1	0.924615	1	1	-2.17099	1	0	G2	0		1	0	0	0	1	0	0	0	0
F	44	95	114	76	-	342	24	24	65	78	73	81	5.4	0.8	84	1	2.281		4.4	2	0.630278	1	0	-3.4648	1	0	G2	0		1	0	1	0	0	0	0	0	0
M	52	101.3	112	75	-	273	24	53	36	207	39	135	7.2	1.4	57	1	2.891		4.4	2	0.627934	1	1	-1.7869	1	1	G3a	1		2	0	1	1	1	0	1	1	1
M	37	92.8	116	71	-	270	25	32	26	111	47	96	5.6	1.1	81	1	2.469		4.6	2	0.605624	1	0	-3.55936	1	0	G2	0		1	0	1	0	0	0	0	0	0
M	31	79	124	84	-	242	19	15	34	85	61	87	6	1.2	73	0	2.15		4.9	2	0.628426	1	1	-2.5406	1	0	G2	0		1	0	0	0	0	0	0	0	0
F	46	89	118	74	-	313	20	15	20	67	46	96	6	0.8	80	1	2.559		4.8	2	0.758923	1	1	-2.4288	1	0	G2	0		1	0	1	0	1	0	0	0	0
M	31	92	120	80	-	471	53	70	180	193	40	94	6.1	1	95	1	3.549		4.3	3	0.416934	1	1	-4.97743	1	0	G1	0		1	0	1	1	0	0	0	0	1
M	46	82.8	119	66	-	277	16	18	18	112	40	86	5.6	0.9	98	1	1.815		4.4	1	0.62627	1	0	-3.4924	1	0	G1	0		1	0	0	0	0	0	0	0	0
M	46	82	104	68	-	282	17	18	19	149	45	100	5.8	1	92	0	2.001		4.7	2	0.653614	1	1	-2.5986	1	0	G1	0		1	0	0	0	0	0	1	0	0
M	51	86.5	118	64	-	285	40	34	66	93	60	85	5.3	1	85	1	2.426		5.0	2	1.22757	2	0	-3.40049	1	0	G2	0		1	0	0	0	0	1	0	0	1
M	43	94	112	88	-	238	23	27	112	341	34	89	5.7	0.9	100	0	2.055		4.2	2	0.799719	1	1	-1.36347	2	0	G1	0		1	0	1	1	1	1	0	1	0
M	41	93.1	116	82	-	232	71	117	58	220	67	94	6	1.4	61	1	2.417		5.0	2	1.16001	2	1	-1.76343	1	0	G2	0		1	0	1	1	0	0	0	0	1
M	38	75.4	115	65	-	231	26	18	26	73	61	83	5.2	1.1	81	0	2.179		4.7	2	1.00811	2	0	-2.9794	1	0	G2	0		1	0	0	0	0	0	0	0	0
M	44	96.8	108	66	-	314	39	38	120	201	50	99	5.2	1.1	78	1	1.882		4.7	1	0.886535	1	0	-3.81795	1	0	G2	0		1	0	1	1	0	0	0	0	1
M	53	92	120	80	-	239	30	24	32	103	36	97	5.7	1	86	0	2.475		4.8	2	1.35798	3	1	-1.0741	2	0	G2	0		1	0	1	0	1	0	0	0	0
M	55	84.4	136	78	-	260	31	30	81	130	67	101	5.9	1.1	75	1	2.378		4.8	2	1.19727	2	1	-1.497	1	0	G2	0		1	0	0	0	0	1	1	0	0
M	56	88	120	78	-	246	31	57	232	300	49	99	5.7	1	83	1	2.71		4.4	2	0.934711	1	1	-1.63958	1	0	G2	0		1	0	0	1	0	0	0	0	1
F	52	76.4	110	68	-	215	21	13	15	96	54	78	5.7	0.8	81	0	1.798		4.5	1	1.40868	3	1	-0.652969	2	0	G2	0		1	0	0	0	0	0	0	0	0
M	48	86.6	122	80	-	161	29	27	131	176	44	84	5.6	0.9	102	1	2.521		4.4	2	1.66392	3	0	-1.41687	2	0	G1	0		1	0	0	1	0	0	0	0	0
M	54	81.2	100	60	-	194	18	12	23	52	54	87	6	1.3	63	0	1.86		4.7	1	1.44635	3	1	-0.5992	2	0	G2	0	1	2	0	0	0	0	0	0	0	0
F	43	93	90	60	-	265	14	12	12	102	44	102	5.6	0.8	80	1	2.015		4.8	2	0.655783	1	1	-1.7424	1	0	G2	0		1	0	1	0	1	0	1	1	0
M	60	89.1	126	74	-	264	29	30	21	44	58	97		1.1	75	1	2.489		4.3	2	1.20333	2	0	-2.2864	1	0	G2	0		1	0	0	0	0	1	0	0	0
F	58	79.8	130	72	-	290	20	21	25	73	43	147		0.8	82	1	2.721		4.8	2	0.872872	1	1	-2.01594	1	1	G2	0		1	0	0	0	1	1	1	1	0
M	66	96.4	140	80	+	259	55	73	38	168	78	91	5.8	1.6	48	0	2.946		4.8	3	1.64038	3	1	-1.15671	2	0	G3a	1		3	1	1	1	0	1	0	1	1
M	58	79	120	80	-	232	26	10	19	87	64	88	5.6	1	83	0	2.326		4.4	2	2.05548	3	0	-0.7506	2	0	G2	0		1	0	0	0	0	0	0	0	0
M	46	84.4	102	64	-	326	27	44	33	145	38	111	6.4	1.1	79	1	2.785		4.6	2	0.574351	1	1	-3.1877	1	0	G2	0	0	1	0	0	0	1	0	1	0	1
M	47	84.2	126	90	-	261	20	15	24	99	63	111	5.3	1.1	79	0	2.432			2	0.929912	1	1			0	G2	0		1	0	0	0	0	1	1	0	0
M	60	89	106	70	-	303	26	32	54	178	39	100	6	1.2	66	0	2.782		4.6	2	0.910137	1	1	-2.21142	1	0	G2	0		1	0	0	1	1	0	1	1	0
M	38	82	130	70	-	185	38	30	48	70	48	87	5.2	1.3	67	1	2.554		4.7	2	1.42507	3	0	-2.4164	1	0	G2	0		1	0	0	0	0	1	0	0	1
M	42	78.6	150	90	-	154	43	58	41	47	65	89	5.6	1.3	65	1	3.134		4.6	3	1.53987	3	0	-2.10323	1	0	G2	0	0	1	0	0	0	0	1	0	0	1
M	28	107.2	130	82	-	301	65	81	69	52	53	86	5.6	1	98	1	2.638		4.4	2	0.671835	1	0	-3.46556	1	0	G1	0		1	0	1	0	0	1	0	0	1
M	46	97.2	116	78	-	183	23	25	34	267	32	91	6.3	1.4	60	1	2.782		4.8	2	1.15628	2	1	-0.9224	2	0	G2	0		1	0	1	1	1	0	0	1	0
M	56	91.6	120	80	-	227	26	35	26	111	28	81	5.4	1	83	0	2.618		4.2	2	1.08418	2	0	-2.10897	1	0	G2	0		1	0	1	0	1	0	0	0	0
M	53	89	106	64	-	304	20	27	140	269	52	120	7.5	1.1	76	1	2.449		4.6	2	0.671043	1	1	-2.28187	1	1	G2	0		1	0	0	1	0	0	1	0	0
M	40	98	120	72	-	273	21	27	22	225	41	97	5.9	1.2	76	1	2.403		4.7	2	0.592154	1	1	-2.3328	1	0	G2	0		1	0	1	1	0	0	0	0	0
M	42	96.8	148	98	-	199	24	32	132	391	44	214	9.8	1.2	71	1	2.808		5.0	2	0.895432	1	1	-1.2215	2	1	G2	0	1	2	0	1	1	0	1	1	1	0
M	54	85	120	72	-	293	29	31	33	66	71	75	5.7	1.1	75	1	1.871		4.6	1	0.959938	1	1	-2.11587	1	0	G2	0		1	0	0	0	0	0	0	0	0
F	33	80.5	105	62	-	272	16	13	10	55	57	92	5.5	0.8	90	0	2.058		4.5	2	0.538385	1	0	-3.50434	1	0	G1	0		1	0	0	0	0	0	0	0	0
F	38	77.2	104	68	-	226	16	10	10	115	51	93	5.7	0.8	88	0	2.517		4.4	2	0.850737	1	1	-1.4982	1	0	G2	0		1	0	0	0	0	0	0	0	0
M	61	84.8	120	80	+	181	21	17	27	60	48	117	6.9	1.2	66	0	2.223		4.7	2	1.71651	3	1	-0.264059	2	1	G2	0		2	1	0	0	0	0	1	0	0
F	33	74.8	111	69	-	283	20	12	24	46	60	90	5.8	0.8	93	0	2.04		4.8	2	0.673235	1	1	-2.4624	1	0	G1	0		1	0	0	0	0	0	0	0	0
M	42	93.6	130	96	-	296	20	21	42	137	49	89	5.6	0.9	100	1	2.03		4.0	2	0.619267	1	0	-3.23154	1	0	G1	0		1	0	1	0	0	1	0	0	0
M	38	98.8	124	90	-	240	28	28	27	185	49	94	5.9	1.1	81	1	1.963		4.3	2	0.837821	1	1	-1.4938	1	0	G2	0		1	0	1	1	0	1	0	1	0
M	46	74.3	104	62	-	316	21	17	36	134	52	102	5.3	1	87	1	2.388		4.2	2	0.741422	1	1	-2.63886	1	0	G2	0		1	0	0	0	0	0	1	0	0
M	52	80.2	108	74	-	232	24	22	30	125	42	104	6.3	1	85	0	2.264		4.4	2	1.14687	2	1	-1.158	2	0	G2	0		1	0	0	0	0	0	1	0	0
M	41	87.7	120	80	-	264	24	23	17	59	58	86	5.3	1.2	72	0	2.042		4.9	2	0.77719	1	0	-3.44096	1	0	G2	0		1	0	0	0	0	0	0	0	0
M	54	95	124	70	-	293	63	72	85	430	47	129	6.3	1.3	62	1	2.667		4.7	2	1.36836	3	1	-1.99735	1	1	G2	0		1	0	1	1	0	0	1	1	1
F	28	64	112	74	+	286	24	18	17	30	77	93	5.2	0.9	80	0	2.201		4.7	2	0.553818	1	0	-4.3248	1	0	G2	0		2	1	0	0	0	0	0	0	0
M	60	80.2	140	80	++	217	23	21	25	193	43	244	12.9	1	82	0	2.343		4.1	2	1.38775	3	1	-0.793714	2	1	G2	0		3	1	0	1	0	1	1	1	0
M	59	83.4	116	80	-	201	20	15	26	151	47	94	5.3	1	82	0	2.379		4.3	2	1.51579	3	0	-1.1132	2	0	G2	0		1	0	0	1	0	0	0	0	0
M	44	92.2	114	80	-	384	24	23	148	161	75	93	5.3	1.3	65	1	1.807		4.8	1	0.573415	1	0	-4.57016	1	0	G2	0		1	0	1	1	0	0	0	0	0
M	58	84.4	154	100	-	295	27	17	13	84	60	105		1.1	77	0	2.739		4.1	2	1.28749	2	1	-1.12105	2	0	G2	0		1	0	0	0	0	1	1	0	0
M	71	87	138	78	-	288	22	17	24	80	67	90	5.8	1.1	71	0	2.168		4.2	2	1.31542	3	1	-0.934424	2	0	G2	0		1	0	0	0	0	1	0	0	0
M	41	81.2	134	78	-	270	22	15	31	82	44	87	4.8	1.2	72	0	2.423		4.5	2	0.862576	1	0	-3.0522	1	0	G2	0		1	0	0	0	0	1	0	0	0
M	64	90	108	76	-	272	26	29	22	221	36	92	5.8	0.9	91	1	2.549		4.6	2	1.13602	2	1	-1.67121	1	0	G1	0		1	0	1	1	1	0	0	1	0
M	57	99.5	112	70	-	241	17	17	21	229	47	102		1	83	1	3.099		4.7	3	0.975174	1	1	-1.0114	2	0	G2	0		1	0	1	1	0	0	1	1	0
M	58	103.6	140	98	-	217	55	47	81	67	40	84	5.8	1	83	0	2.882		4.1	2	2.14428	3	1	-0.182489	2	0	G2	0		1	0	1	0	0	1	0	0	1
M	44	94.8	140	110	+	212	21	26	39	146	41	95	5.6	1.3	64	1	2.477		5.2	2	0.85477	1	0	-2.73758	1	0	G2	0		2	1	1	0	0	1	0	0	0
M	53	76	109	75	-	241	28	19	20	72	57	90	5.6	1.2	69	0	2.179		4.6	2	1.41267	3	0	-2.41245	1	0	G2	0	1	2	0	0	0	0	0	0	0	0
M	32	84	122	78	-	294	22	20	18	136	51	96	5.7	1.1	86	0	2.289		4.7	2	0.535439	1	1	-2.8272	1	0	G2	0		1	0	0	0	0	0	0	0	0
F	76	64	126	79	-	220	49	35	23	113	44	91		0.9	63	0	2.11		4.5	2	2.86123	3	1	-0.438	2	1	G2	0		1	0	0	0	1	1	1	1	1
M	60	94	126	70	-	152	21	16	30	170	51	111	6.4	1	82	0	2.228		4.2	2	2.07237	3	1	0.773775	3	0	G2	0		1	0	1	1	0	0	1	1	0
F	68	86.5	131	83	-	335	19	21	33	227	72	98	6.4	0.7	90	1	2.528		4.3	2	0.841605	1	1	-1.81649	1	0	G1	0		1	0	1	1	0	1	0	1	0
M	40	97.4	142	70	-	238	31	28	55	162	50	95	5.8	1	88	1	1.953		5.1	2	0.984613	1	1	-1.30813	2	0	G2	0		1	0	1	1	0	1	0	1	0
M	28	90	118	66	-	314	20	15	19	56	46	93	5.2	1.1	90	0	1.814		5.0	1	0.460482	1	0	-4.4074	1	0	G1	0		1	0	1	0	0	0	0	0	0
M	54	80.2	107	63	-	223	22	15	20	107	67	103		1	88	0	2.031		4.7	2	1.37552	3	1	-0.8776	2	0	G2	0		1	0	0	0	0	0	1	0	0
F	65	79	120	76	-	228	22	18	16	252	41	111	5.9	0.7	86	0	2.186		4.5	2	1.47831	3	1	-0.9464	2	0	G2	0		1	0	0	1	1	0	1	1	0
M	70	89.8	118	80	-	249	29	34	34	178	56	106	6.4	1.1	70	1	2.462		4.3	2	1.39816	3	1	-0.873188	2	0	G2	0		1	0	0	1	0	0	1	0	0
M	56	81.2	104	70	-	253	23	19	47	264	57	145	8.2	1.3	62	1	2.341		5.2	2	1.16793	2	1	-1.80538	1	1	G2	0		1	0	0	1	0	0	1	0	0
M	68	84.8	126	78	-	222	21	17	57	94	47	111	6.9	1.1	71	1	3.157		4.6	3	1.56009	3	1	-0.500259	2	1	G2	0		1	0	0	0	0	0	1	0	0
M	62	82.4	115	76	-	280	18	15	16	112	42	81	5.7	1.1	73	0	2.522		4.4	2	1.02911	2	1	-1.2288	2	0	G2	0		1	0	0	0	0	0	0	0	0
M	56	98	138	80	-	245	34	59	107	128	50	103	5.7	1	83	1	3.345		4.6	3	1.01175	2	1	-1.36929	2	0	G2	0		1	0	1	0	0	1	1	1	1
F	68	79.2	118	72	-	314	20	15	17	173	48	83	5.9	0.7	90	1	2.452		4.4	2	1.11831	2	1	-1.4954	1	0	G1	0		1	0	0	1	1	0	0	0	0
M	55	86.2	158	88	+++	223	33	21	35	107	44	118	6.5	1.5	52	0	2.842		3.9	2	1.77608	3	1	0.00731429	2	1	G3a	1		4	1	0	0	0	1	1	0	0
M	50	75.6	118	74	-	228	25	22	57	116	72	201	10.7	1.2	69	0	1.85		5.1	1	1.16886	2	1	-1.8414	1	1	G2	0		1	0	0	0	0	0	1	0	0
M	64	100.2	130	74	-	194	19	29	59	136	73	120	6.9	1.1	73	1	2.461		4.6	2	1.16395	2	1	-0.548379	2	1	G2	0		1	0	1	0	0	1	1	1	0
M	68	87.5	122	70	-	137	24	35	16	111	37	115	7.7	1	81	0	1.909		4.4	1	2.01356	3	1	0.267857	2	1	G2	0		1	0	0	0	1	0	1	0	0
F	30	66.8	98	63	-	172	19	9	12	47	63	70	5.6	1	71	0	2.384		4.7	2	1.10465	2	0	-1.886	1	0	G2	0		1	0	0	0	0	0	0	0	0
M	43	83.8	100	70	-	218	34	27	25	57	45	81	5.1	1	88	0	2.043		5.1	2	1.29065	2	0	-2.95993	1	0	G2	0		1	0	0	0	0	0	0	0	1
M	40	80.5	136	86	-	213	22	17	12	73	59	97	5.5	1	90	0	1.921		4.9	1	1.00203	2	0	-2.74542	1	0	G1	0		1	0	0	0	0	1	0	0	0
M	70	95	106	72	-	184	17	14	27	105	57	104	6.1	0.8	101	1	2.811		4.1	2	1.72848	3	1	0.677743	3	0	G1	0		1	0	1	0	0	0	1	0	0
F	66	82.7	102	64	-	228	18	13	14	108	41	84	6	0.9	72	0	2.058		4.2	2	1.44514	3	1	-0.174631	2	0	G2	0		1	0	0	0	1	0	0	0	0
M	38	96	114	78	-	276	38	64	57	249	38	99	6.2	1	90	1	2.546		4.8	2	0.653986	1	1	-2.70339	1	0	G1	0		1	0	1	1	1	0	0	1	1
M	70	77	130	68	-	256	20	24	17	202	48	118	5.9	0.9	86	0	2.912		4.4	3	1.1163	2	1	-1.3974	2	0	G2	0		1	0	0	1	0	1	1	1	0
M	68	73.5	114	76	-	179	151	172	57	46	42	79	5.1	1.2	65	0	4.469		3.5	4	4.3739	3	0	-0.877672	2	0	G2	0		1	0	0	0	0	0	0	0	1
M	52	77.5	118	80	-	238	28	19	18	144	59	95	5.6	1.1	76	0	2.32		4.7	2	1.40348	3	0	-2.28845	1	0	G2	0		1	0	0	0	0	0	0	0	0
M	41	100	106	64	-	248	20	20	24	120	34	99		0.9	100	1	2.71		4.7	2	0.739345	1	0	-2.8056	1	0	G1	0		1	0	1	0	1	0	0	0	0
M	57	84.4	116	70	-	248	24	19	31	124	47	98	5.9	1	83	0	2.213		4.4	2	1.26549	2	1	-1.07627	2	0	G2	0		1	0	0	0	0	0	0	0	0
M	50	86.3	112	70	-	197	25	34	41	155	47	85	6	1.1	74	1	2.535		4.6	2	1.08819	2	1	-1.22346	2	0	G2	0		1	0	0	1	0	0	0	0	0
M	75	84.3	123	78	-	188	28	19	32	62	48	97	6.1	1	75	0	2.362		4.6	2	2.56262	3	1	0.333347	2	0	G2	0		1	0	0	0	0	1	0	0	0
M	29	84.2	110	70	-	227	31	54	82	139	58	103	5	0.9	111	1	2.551		5.3	2	0.538936	1	1	-3.04967	1	0	G1	0		1	0	0	0	0	0	1	0	1
M	65	85	122	80	-	200	21	14	38	69	53	99	5.5	1	80	0	2.947		4.7	3	1.82406	3	0	-1.5412	1	0	G2	0		1	0	0	0	0	0	0	0	0
M	51	84.3	110	68	-	241	23	28	30	124	76	102	5.7	1.1	76	1	2.823		4.6	2	0.919818	1	1	-1.81419	1	0	G2	0		1	0	0	0	0	0	1	0	0
M	30	78.5	100	64	-	216	19	19	27	86	60	88	5.8	1.4	65	0	2.414		5.2	2	0.605403	1	1	-2.5512	1	0	G2	0		1	0	0	0	0	0	0	0	0
M	31	78.8	120	66	-	253	26	14	16	46	75	92	5.7	1.2	76	0	2.594			2	0.851433	1	1			0	G2	0		1	0	0	0	0	0	0	0	0
M	62	83.1	126	76	-	243	31	24	44	245	43	103	6	0.9	92	0	2.048		4.3	2	1.61451	3	1	-0.93885	2	0	G1	0		1	0	0	1	0	0	1	0	0
M	56	75.5	112	74	-	263	29	13	39	105	57	103		1.1	78	0	1.957		5.3	2	1.71261	3	1	-0.953738	2	0	G2	0		1	0	0	0	0	0	1	0	0
M	65	87.8	116	74	-	192	34	29	18	83	44	94	5.6	1.1	74	0	2.713		4.6	2	2.13743	3	0	-1.22551	2	0	G2	0		1	0	0	0	0	0	0	0	1
M	63	93	130	84	++	179	31	29	44	142	40	92		1.4	55	1	2.368		4.5	2	2.02605	3	0	-1.23272	2	0	G3a	1		4	1	1	0	0	1	0	0	0
M	44	92.5	110	68	-	248	24	24	79	275	54	96	5.7	1.1	78	1	2.925		4.8	3	0.869174	1	1	-1.9502	1	0	G2	0		1	0	1	1	0	0	0	0	0
M	57	80	118	78	-	256	19	11	19	85	44	98	6	1.1	74	0	2.752		4.4	2	1.27553	2	1	-0.7396	2	0	G2	0		1	0	0	0	0	0	0	0	0
F	63	83	108	70	-	214	90	71	27	97	53	104	7	0.7	91	1	2.895		5.0	2	3.14442	3	1	-1.04827	2	1	G1	0		1	0	0	0	0	0	1	0	1
M	55	92.2	130	72	-	299	38	49	50	105	41	103	5.9	1.1	75	1	2.316		4.9	2	0.998567	1	1	-2.19364	1	0	G2	0		1	0	1	0	0	1	1	1	1
F	74	85.2	128	80	-	301	22	22	32	213	47	100	6.1	0.8	73	1	1.936		4.7	1	1.15313	2	1			0	G2	0		1	0	1	1	1	0	1	1	0
M	47	84.2	100	70	-	233	23	17	33	52	54	78	5.8	1.3	62	0	2.166			2	1.12524	2	1			0	G2	0		1	0	0	0	0	0	0	0	0
F	33	73.1	130	80	-	280	15	7	10	130	49	89	5.4	1	71	0	1.595		4.5	1	0.668187	1	0	-2.73357	1	0	G2	0		1	0	0	0	1	1	0	0	0
M	77	75.2	120	70	-	112	24	15	20	29	86	98	5.8	0.9	88	0	2.751		4.2	2	4.26028	3	1	1.5118	3	0	G2	0		1	0	0	0	0	0	0	0	0
M	44	93.2	120	86	-	231	25	45	80	224	55	87	5.8	1	88	1	2.265		4.7	2	0.709863	1	1	-1.8682	1	0	G2	0		1	0	1	1	0	1	0	1	1
M	67	75.5	140	80	-	220	29	39	30	123	42	90	6	1.2	65	0	2.565		4.7	2	1.41422	3	1	-1.44005	2	0	G2	0		1	0	0	0	0	1	0	0	1
M	51	90.4	120	78	-	359	32	31	46	289	47	103	5.9	1.1	77	1	2.122			2	0.816479	1	1			0	G2	0		1	0	1	1	0	1	1	1	0
M	59	76	106	66	-	281	18	14	28	118	37	76	5.6	0.9	93	0	2.381		4.5	2	1.01008	2	0	-2.91514	1	0	G1	0		1	0	0	0	1	0	0	0	0
M	34	88	138	94	-	222	20	17	20	68	62	99	5.9	1.1	87	0	3.021		4.9	3	0.742902	1	1	-1.77009	1	0	G2	0		1	0	0	0	0	1	0	0	0
M	60	92.1	132	80	-	198	17	17	38	341	45	145	8.8	1.1	77	0	2.726		4.2	2	1.24943	2	1	-0.2652	2	1	G2	0		1	0	1	1	0	1	1	1	0
F	40	73.3	118	68	-	292	27	33	16	102	38	85	5.2	0.7	101	1	2.389		4.7	2	0.643849	1	0	-4.1492	1	0	G1	0		1	0	0	0	1	0	0	0	0
F	40	70	120	78	-	265	28	48	19	135	40	88	5.3	0.7	103	1	2.244		5.0	2	0.61003	1	0	-4.2099	1	0	G1	0		1	0	0	0	1	0	0	0	1
F	33	70.5	104	66	-	307	16	12	14	42	75	94	5.4	0.8	93	0	1.804		4.5	1	0.496484	1	0	-4.1586	1	0	G1	0		1	0	0	0	0	0	0	0	0
M	51	83.2	114	76	-	271	18	13	28	227	45	202	8.2	1.2	69	0	2.219		4.5	2	0.939511	1	1	-1.44903	2	1	G2	0		1	0	0	1	0	0	1	0	0
M	58	87	144	84	-	210	22	24	28	166	55	103	5.6	1	79	0	2.85		4.8	2	1.2403	2	1	-1.0395	2	0	G2	0		1	0	0	1	0	1	1	1	0
M	47	80.8	124	84	-	177	26	17	25	165	40	102	5.9	1.1	79	0	2.041			2	1.67445	3	1			0	G2	0		1	0	0	1	0	0	1	0	0
M	52	83	126	80	-	279	23	19	72	53	78	96	5	1	85	0	2.076		4.2	2	0.983445	1	0	-2.87418	1	0	G2	0		1	0	0	0	0	0	0	0	0
M	41	91	110	88	-	221	40	37	246	246	56	113	5.6	1.1	80	1	3.422		4.9	3	1.21997	2	1	-1.54553	1	0	G2	0		1	0	1	1	0	1	1	1	1
M	55	88.9	107	67	-	253	27	28	45	84	46	79	5.6	1.3	62	0	2.301		4.3	2	1.10924	2	0	-2.26496	1	0	G2	0		1	0	0	0	0	0	0	0	0
F	43	66	92	60	-	266	19	12	11	35	83	86	5.9	0.8	84	0	2.326		4.2	2	0.886645	1	1	-1.7083	1	0	G2	0		1	0	0	0	0	0	0	0	0
M	54	84.3	104	62	-	318	19	13	22	196	37	106	6.1	1	86	1	2.286			2	0.894847	1	1			0	G2	0		1	0	0	1	1	0	1	1	0
M	34	91.2	126	86	-	242	42	45	192	381	40	91	5.7	1.3	68	0	2.087		4.6	2	0.879643	1	1	-1.9412	1	0	G2	0		1	0	1	1	0	1	0	1	1
M	55	78.4	114	68	-	208	26	19	60	110	67	101	5.9	1.2	68	0	1.839		5.0	1	1.57723	3	1	-0.893863	2	0	G2	0		1	0	0	0	0	0	1	0	0
M	33	79.6	100	64	-	246	24	25	28	117	46	87		1.3	69	1	2.027		4.8	2	0.643902	1	0	-3.8674	1	0	G2	0		1	0	0	0	0	0	0	0	0
M	62	93.3	118	72	-	173	28	22	22	67	71	97	6	1.2	66	0	2.353		4.5	2	2.1394	3	1	0.2622	2	0	G2	0		1	0	1	0	0	0	0	0	0
F	58	65.6	116	72	-	189	26	20	42	58	85	90	5.7	0.8	79	0	2.376		5.0	2	1.78412	3	1	-0.9984	2	0	G2	0		1	0	0	0	0	0	0	0	0
M	49	91.5	100	60	-	279	18	14	24	92	38	86	5.2	1.3	63	1	3.047		4.7	3	0.84489	1	0	-2.74254	1	0	G2	0		1	0	1	0	1	0	0	0	0
M	60	89.5	106	70	+	193	55	46	73	179	51	103	5.7	1.1	74	1	2.533		4.4	2	2.52103	3	1	-0.0633043	2	0	G2	0		2	1	0	1	0	0	1	0	1
F	49	71	132	86	-	188	21	15	14	43	82	80	4.9	0.8	82	0	1.882		4.3	1	1.41323	3	0	-1.8968	1	0	G2	0		1	0	0	0	0	1	0	0	0
M	60	95.5	127	83	-	294	27	25	58	140	42	80	5.7	0.9	93	0	2.986		4.5	3	1.10204	2	1	-1.3312	2	0	G1	0		1	0	1	0	0	0	0	0	0
M	55	86	110	72	-	243	31	29	109	226	54	106	5.8	1.2	68	0	2.882		4.8	2	1.30292	3	1	-1.42872	2	0	G2	0		1	0	0	1	0	0	1	0	0
F	38	67.8	115	77	-	234	16	10	12	66	53	93	5	0.8	90	0	2.451		4.9	2	0.821652	1	0	-3.2784	1	0	G1	0		1	0	0	0	0	0	0	0	0
M	50	80.8	124	72	-	258	24	17	19	55	76	85	5.7	1.2	71	0	2.161		4.8	2	1.12807	2	1	-1.76075	1	0	G2	0	0	1	0	0	0	0	0	0	0	0
M	40	92.3	108	67	-	233	28	40	51	404	36	87	5.4	1.3	66	1	2.286		4.8	2	0.760032	1	0	-3.2268	1	0	G2	0		1	0	1	1	1	0	0	1	1
M	48	96	118	84	-	281	46	20	82	110	38	83	5.2	1.3	64	0	2.353		4.4	2	1.75702	3	0	-1.5564	1	0	G2	0		1	0	1	0	1	0	0	0	1
F	36	83.5	90	62	-	373	21	9	16	43	69	84	5.4	0.8	88	0	2.038		4.9	2	0.675603	1	0	-3.8412	1	0	G2	0		1	0	0	0	0	0	0	0	0
M	61	86.5	100	60	-	198	30	29	44	112	41	114	6.3	1	81	1	2.232		4.4	2	1.71628	3	1	-0.401262	2	0	G2	0		1	0	0	0	0	0	1	0	0
F	44	63.7	117	69	-	194	18	14	19	64	72	83	5.5	0.8	84	0	2.339		4.4	2	1.09109	2	0	-2.46114	1	0	G2	0		1	0	0	0	0	0	0	0	0
M	50	99.4	98	60	-	223	33	21	20	99	49	120	6.2	1.3	63	1	3.141		4.6	3	1.61462	3	1	-0.536286	2	0	G2	0		1	0	1	0	0	0	1	0	0
M	56	77.2	144	94	-	194	26	31	120	218	52	100	5.5	1	83	0	3		4.3	3	1.34797	3	1	-0.840677	2	0	G2	0		1	0	0	1	0	1	1	1	0
M	61	84.4	100	72	-	331	41	33	31	62	50	140	7.8	1.1	73	0	2.942		4.6	3	1.31531	3	1	-1.9812	1	1	G2	0		1	0	0	0	0	0	1	0	1
M	60	87	114	77	-	288	30	42	39	78	44	90	6.1	1.1	74	0	2.949		4.8	3	0.964396	1	1	-2.17986	1	0	G2	0		1	0	0	0	0	0	0	0	1
M	51	84.4	110	72	-	267	21	15	13	175	38	93	5.8	1	83	0	2.004		4.8	2	1.0357	2	1	-1.6926	1	0	G2	0		1	0	0	1	1	0	0	0	0
M	30	85.8	118	73	-	245	28	26	30	216	48	90	5.1	1.1	87	0	1.694		4.9	1	0.672398	1	0	-3.63365	1	0	G2	0		1	0	0	1	0	0	0	0	0
M	44	88.2	106	74	-	242	25	13	27	545	35	96	5.1	1.1	79	1	2.02		4.8	2	1.26068	2	0	-1.89095	1	0	G2	0		1	0	0	1	1	0	0	0	0
M	48	93.8	120	70	-	203	22	27	20	166	39	85	5.4	1.2	70	1	2.592		4.8	2	1.00112	2	0	-2.11693	1	0	G2	0		1	0	1	1	1	0	0	1	0
M	48	86	100	60	-	342	28	36	41	105	48	77	5.4	1.1	76	0	2.568		4.7	2	0.654971	1	0	-4.28	1	0	G2	0		1	0	0	0	0	0	0	0	0
M	48	85.4	118	80	-	405	27	44	65	99	40	92	5.3	1.2	72	1	2.439		4.5	2	0.482418	1	0	-5.2047	1	0	G2	0		1	0	0	0	0	0	0	0	1
F	48	74	108	64	-	210	18	10	13	48	58	76	4.9	0.9	73	0	1.972		4.6	2	1.30105	3	0	-1.8526	1	0	G2	0		1	0	0	0	0	0	0	0	0
M	63	83.8	120	64	-	214	51	59	29	113	44	84	6.5	1.2	66	1	2.404		3.1	2	1.95466	3	1	0.0979627	2	1	G2	0		1	0	0	0	0	0	0	0	1
M	46	83.6	120	76	+	170	38	68	143	139	46	90	5.1	1.1	78	1	2.673		4.7	2	1.24692	2	0	-2.52276	1	0	G2	0		2	1	0	0	0	0	0	0	1
F	50	72.7	116	72	-	265	20	11	15	47	70	100	5.4	0.9	72	0	2.578		4.8	2	1.13778	2	1	-1.5904	1	0	G2	0		1	0	0	0	0	0	1	0	0
F	40	68.2	102	60	-	326	19	10	16	66	87	91	4.8	0.9	72	0	1.917		4.7	1	0.737218	1	0	-3.9526	1	0	G2	0		1	0	0	0	0	0	0	0	0
M	61		116	74	-	203	21	15	55	167	35	94	5.6	1.1	73	1	2.175		3.8	2	1.62932	3	0	-1.0734	2	0	G2	0		1	0		1	1	0	0		0
M	61	86.3	106	70	-	207	20	16	45	151	40	96	5.5	1.1	73	1	2.171		4.8	2	1.47343	3	0	-1.9057	1	0	G2	0		1	0	0	1	0	1	0	0	0
M	45	90.1	112	80	-	190	29	17	33	82	86	98	5.4	1.3	64	0	2.864		4.3	2	1.66584	3	0	-1.21338	2	0	G2	0		1	0	1	0	0	0	0	0	0
M	61	84.5	114	78	-	285	26	28	68	79	53	104	6.5	1.1	73	1	2.897		4.8	2	1.05167	2	1	-1.97631	1	1	G2	0		1	0	0	0	0	0	1	0	0
M	49	87.3	112	68	-	199	19	22	46	103	52	99	5.9	1	83	1	2.884		4.2	2	0.997437	1	1	-1.0364	2	0	G2	0		1	0	0	0	0	0	0	0	0
M	51	111.2	106	70	-	230	40	67	66	214	39	103	5.7	1	85	1	3.239		4.1	3	1.08359	2	1	-0.275555	2	0	G2	0		1	0	1	1	1	0	1	1	1
M	65	91.7	104	64	-	249	23	32	43	155	47	84	5.7	1	81	1	2.024		4.6	2	1.06137	2	1	-1.27624	2	0	G2	0		1	0	1	1	0	0	0	0	0
M	40	76.9	102	62	-	249	25	32	21	99	59	96	5.4	1.2	71	0	2.277		4.8	2	0.709947	1	0	-3.83376	1	0	G2	0		1	0	0	0	0	0	0	0	0
M	40	87.3	113	62	-	291	23	26	45	104	55	99	6	1.2	72	1	2.009		4.4	2	0.620024	1	1	-2.63903	1	0	G2	0		1	0	0	0	0	0	0	0	0
M	31	71	100	64	-	173	23	18	14	63	62	75	5	1.4	64	0	1.99		4.7	2	0.97142	1	0	-2.405	1	0	G2	0		1	0	0	0	0	0	0	0	0
M	53		136	76	-	148	20	21	66	59	44	113	6.5	0.8	109	1	2.651		3.9	2	1.56291	3	1	0.0980571	2	1	G1	0		1	0		0	0	1	1		0
M	55	89.8	122	80	++	263	16	19	55	210	43	103	5.7	1.1	77	1	2.438		4.9	2	0.767627	1	1	-1.65032	1	0	G2	0		3	1	0	1	0	1	1	1	0
M	55		100	66	-	239	22	20	21	116	40	158	7.6	0.9	95	0	2.007		4.2	2	1.13207	2	1	-1.0252	2	1	G1	0		1	0		0	0	0	1	0	0
M	39	96.2	108	60	-	195	68	124	103	227	43	93	5.7	1.1	81	1	2.243		5.0	2	1.22132	2	1	-1.5835	1	0	G2	0		1	0	1	1	0	0	0	0	1
M	37	105	122	80	-	347	28	42	32	120	33	93	6	1.1	81	1	2.16		4.6	2	0.460687	1	1	-3.0362	1	0	G2	0		1	0	1	0	1	0	0	0	1
M	60	91	144	90	-	252	24	23	25	131	32	96	5.7	1.1	74	1	2.691		4.6	2	1.19151	2	1	-1.18816	2	0	G2	0		1	0	1	0	1	1	0	1	0
M	40	74.8	112	73	-	236	24	33	34	135	55	91	5.4	1.1	80	1	2.137		5.0	2	0.708112	1	0	-3.822	1	0	G2	0		1	0	0	0	0	0	0	0	0
M	70	91.3	118	70	-	247	33	24	28	69	49	114	7.3	1.2	64	1	2.265		4.8	2	1.90902	3	1	-0.57575	2	1	G2	0		1	0	1	0	0	0	1	0	0
M	34	93.6	94	60	-	296	34	69	71	229	51	83	5.7	1.1	83	1	2.235		5.1	2	0.470156	1	1	-3.32477	1	0	G2	0		1	0	1	1	0	0	0	0	1
M	48	85.6	120	72	-	229	28	22	35	99	55	94	5.3	1	86	0	3.203		4.8	3	1.25127	2	0	-2.5656	1	0	G2	0		1	0	0	0	0	0	0	0	0
M	48	88.5	114	76	-	225	35	28	77	203	54	107	5.8	1	84	0	2.319		5.1	2	1.41107	3	1	-1.4819	1	0	G2	0		1	0	0	1	0	0	1	0	1
M	63	76	108	66	-	213	18	11	11	29	55	87	5.7	1.1	73	0	2.171		4.8	2	1.60523	3	1	-0.5946	2	0	G2	0		1	0	0	0	0	0	0	0	0
M	52	92.8	126	74	-	263	35	45	72	391	45	110	5.8	1.2	68	1	2.539		4.3	2	1.0316	2	1	-1.8426	1	0	G2	0		1	0	1	1	0	0	1	1	1
M	48	83.4	118	74	-	207	26	41	225	164	58	125	6	0.9	97	1	2.065		4.6	2	0.941569	1	1	-1.772	1	0	G1	0		1	0	0	1	0	0	1	0	1
M	56	81.6	110	70	-	254	49	30	46	137	31	113	6.9	1.1	74	1	3.337		4.9	3	1.97238	3	1	-1.277	2	1	G2	0		1	0	0	0	1	0	1	0	1
M	49	85	106	70	-	212	28	21	68	181	63	91	5.6	1.1	77	1	2.394		4.3	2	1.41224	3	0	-1.8612	1	0	G2	0		1	0	0	1	0	0	0	0	0
M	50	93.8	170	100	-	196	30	30	61	158	73	99	6	1.1	76	0	2.513		5.2	2	1.39725	3	1	-1.0624	2	0	G2	0		1	0	1	1	0	1	0	1	0
M	61	80.2	124	78	-	218	22	16	34	103	57	91	5.2	1.1	73	1	2.703		4.4	2	1.53899	3	0	-1.69855	1	0	G2	0		1	0	0	0	0	0	0	0	0
F	61		102	62	-	225	23	15	16	39	71	81	5.8	0.8	79	0	2.216		4.2	2	1.61001	3	1	-0.5776	2	0	G2	0		1	0		0	0	0	0	0	0
F	41	74.5	111	72	-	317	16	13	22	65	65	102	5.5	0.8	80	0	2.019		4.6	2	0.573948	1	1	-2.68234	1	0	G2	0		1	0	0	0	0	0	1	0	0
M	45	85.3	120	80	-	280	32	19	104	638	43	109	6.7	1.1	76	1	2.228		4.9	2	1.17985	2	1	-1.79303	1	1	G2	0		1	0	0	1	0	0	1	0	0
M	51	88.6	142	94	-	139	24	17	22	130	28	105	5.8	1.2	69	1	2.946		4.5	3	2.13571	3	1	0.397247	2	0	G2	0		1	0	0	0	1	1	1	1	0
M	49	100.8	118	86	-	202	20	25	55	139	58	99	5.8	1.3	65	1	2.273		4.3	2	0.970297	1	1	-0.6498	2	0	G2	0		1	0	1	0	0	1	0	0	0
M	64	84.3	136	74	+	203	33	30	133	61	63	92	5.7	0.8	98	1	3.044		4.3	3	1.89949	3	1	-0.2244	2	0	G1	0		2	1	0	0	0	1	0	0	0
M	41	86.2	118	78	-	320	21	14	14	50	64	83	5.5	1	89	0	2.04		4.7	2	0.7191	1	0	-3.8576	1	0	G2	0		1	0	0	0	0	0	0	0	0
M	50	78.5	112	70	-	209	27	21	15	52	54	91	5.6	1.2	67	0	2.473		4.3	2	1.40954	3	0	-1.89814	1	0	G2	0		1	0	0	0	0	0	0	0	0
M	60	84.3	112	68	-	292	18	15	65	227	39	117	6.4	1.1	73	0	2.325		4.1	2	0.954982	1	1	-1.5616	1	0	G2	0		1	0	0	1	1	0	1	1	0
M	53	73.1	138	88	-	246	31	32	66	137	70	91	5.7	0.9	95	0	2.469		4.2	2	1.18067	2	1	-1.80894	1	0	G1	0		1	0	0	0	0	1	0	0	0
M	53	94.6	142	90	-	301	28	31	77	428	58	89	5.4	1	84	1	2.373		4.8	2	0.885496	1	0	-3.40981	1	0	G2	0		1	0	1	1	0	1	0	1	0
M	53	92.6	128	90	-	277	26	29	64	306	57	94	5.3	1	87	1	2.249		5.0	2	0.923784	1	0	-3.23641	1	0	G2	0		1	0	1	1	0	1	0	1	0
M	50	92.6	114	68	-	298	21	36	25	67	51	89	5.6	1.2	69	1	2.587		4.6	2	0.587248	1	0	-3.5631	1	0	G2	0		1	0	1	0	0	0	0	0	0
M	47	87.2	117	73	-	307	18	12	37	218	57	99	6.1	1.1	77	1	2.505		4.4	2	0.795502	1	1	-1.866	1	0	G2	0		1	0	0	1	0	0	0	0	0
M	59	97	114	70	-	227	35	42	30	119	53	119	5.8	1.3	61	1	2.212		4.7	2	1.40368	3	1	-0.8264	2	0	G2	0		1	0	1	0	0	1	1	1	1
M	61	97.6	142	80	+	222	50	48	48	118	50	92	5.7	1.2	63	1	3.019		4.9	3	1.98302	3	1	-0.60375	2	0	G2	0		2	1	1	0	0	1	0	0	1
M	28	81.2	119	74	-	316	19	17	29	176	74	92	5.3	1.1	87	0	2.1		5.2	2	0.408319	1	0	-4.91993	1	0	G2	0		1	0	0	1	0	0	0	0	0
M	45	94	116	88	-	289	28	32	138	221	49	109	5.8	0.8	113	1	2.648		4.4	2	0.770722	1	1	-2.36235	1	0	G1	0		1	0	1	1	0	1	1	1	0
M	45	96.5	112	80	+	261	93	130	423	240	52	140	7.2	1	87	1	2.764		4.6	2	1.40632	3	1	-2.23197	1	1	G2	0		2	1	1	1	0	0	1	1	1
M	52	84.4	118	70	-	139	21	23	143	70	45	82	4.9	1.2	69	1	2.435		4.5	2	1.63811	3	0	-1.31169	2	0	G2	0		1	0	0	0	0	0	0	0	0
M	49	82.2	118	72	-	154	23	14	21	152	41	94	5.4	1.2	69	0	1.784		4.3	1	1.95587	3	0	-0.960571	2	0	G2	0		1	0	0	1	0	0	0	0	0
M	42	84	113	68	-	261	42	34	31	41	61	76	5.5	1	85	0	2.617		4.6	2	1.15909	2	0	-3.22146	1	0	G2	0		1	0	0	0	0	0	0	0	1
M	49	98	126	70	-	248	32	48	211	194	53	104	5.8	1.3	63	1	2.387		4.9	2	0.912586	1	1	-1.9732	1	0	G2	0		1	0	1	1	0	0	1	1	1
M	47	86	124	80	-	249	24	30	26	109	46	99	5.1	1.2	72	1	1.932		4.6	1	0.827083	1	0	-2.973	1	0	G2	0		1	0	0	0	0	0	0	0	0
M	52	77.3	119	80	-	249	19	12	15	129	44	79	5.5	1.2	69	0	2.436		4.0	2	1.14543	2	0	-1.8327	1	0	G2	0		1	0	0	0	0	0	0	0	0
M	39	88.2	102	60	-	271	31	40	15	74	39	95	5.9	1	90	1	2.349		4.8	2	0.705386	1	1	-2.72275	1	0	G1	0		1	0	0	0	1	0	0	0	1
M	58	90.6	120	70	-	198	24	23	25	104	49	79	6.2	1.2	67	1	2.241		4.3	2	1.46592	3	1	-0.559557	2	0	G2	0		1	0	1	0	0	0	0	0	0
M	44	102.1	140	100	-	306	44	59	54	61	63	90	5.6	1	88	1	2.879		4.6	2	0.823679	1	0	-3.49329	1	0	G2	0		1	0	1	0	0	1	0	0	1
F	52	74.6	104	60	-	238	27	27	13	115	61	92		0.8	81	1	2.405		4.4	2	1.13529	2	0	-2.4748	1	0	G2	0		1	0	0	0	0	0	0	0	0
F	48	86.2	124	78	-	223	60	57	73	177	64	90	5	0.7	97	0	2.749		4.4	2	1.71061	3	0	-2.45089	1	0	G1	0		1	0	1	1	0	0	0	0	1
M	44	92.4	116	72	-	425	40	52	130	204	49	99	5.7	1.1	78	1	2.226		5.0	2	0.574278	1	1	-4.46126	1	0	G2	0		1	0	1	1	0	0	0	0	1
F	58	73.1	114	72	-	267	20	14	13	70	62	81	5.2	0.9	69	0	1.93		4.3	1	1.16113	2	0	-2.57191	1	0	G2	0		1	0	0	0	0	0	0	0	0
M	50	86.2	108	74	-	290	24	31	37	156	54	88	5.5	1	86	1	1.797		4.6	1	0.743194	1	0	-3.50515	1	0	G2	0		1	0	0	1	0	0	0	0	0
M	52	89.6	110	80	-	300	21	40	164	550	45	95	6.1	0.9	90	1	2.339		5.0	2	0.575535	1	1	-3.15805	1	0	G1	0		1	0	0	1	0	1	0	0	1
M	49	82.7	116	68	+	246	26	48	55	301	40	150	7.6	1.2	69	1	2.358		5.0	2	0.747504	1	1	-2.48475	1	1	G2	0		2	1	0	1	0	0	1	0	1
M	53	80.4	118	76	-	220	26	31	86	60	58	112	6	1	84	1	2.501		5.0	2	1.12498	2	1	-2.00548	1	0	G2	0		1	0	0	0	0	0	1	0	0
M	41	83.1	120	80	-	291	30	19	46	74	42	81	5.5	1.1	80	0	2.204		4.4	2	0.969695	1	0	-3.08224	1	0	G2	0		1	0	0	0	0	0	0	0	0
M	61	82	124	76	-	283	42	37	18	96	50	100	5.9	1.1	73	0	2.531		4.8	2	1.4883	3	1	-1.66122	1	0	G2	0		1	0	0	0	0	0	1	0	1
M	40	82.9	94	60	-	281	17	17	34	109	39	89	5.1	0.7	129	0	2.258		4.8	2	0.586919	1	0			0	G1	0		1	0	0	0	1	0	0	0	0
M	45	78.1	118	80	-	287	29	38	34	83	60	103	5.3	1.1	80	0	1.988		4.7	2	0.737627	1	1	-2.96467	1	0	G2	0		1	0	0	0	0	0	1	0	0
M	51	96	104	70	-	153	36	53	47	88	45	84	5.4	1	85	1	3.728		4.4	4	1.64833	3	0	-1.59275	1	0	G2	0		1	0	1	0	0	0	0	0	1
M	40	74.5	116	68	-	248	20	24	25	167	39	123	7.2	1.1	80	1	2.547		4.9	2	0.658465	1	1	-2.5078	1	1	G2	0		1	0	0	1	1	0	1	1	0
M	39	86	110	72	-	272	20	11	36	110	61	94	6	1.2	75	0	1.828		5.0	1	0.864628	1	1	-1.9478	1	0	G2	0		1	0	0	0	0	0	0	0	0
M	49	81	110	70	-	229	24	30	30	329	43	89	6.7	1	86	0	2.844		4.6	2	0.937586	1	1	-1.8568	1	1	G2	0		1	0	0	1	0	0	0	0	0
M	47	69.8	96	60	-	202	24	29	15	75	49	80	5.7	1.1	79	0	2.517		4.9	2	1.03695	2	1	-1.91029	1	0	G2	0		1	0	0	0	0	0	0	0	0
M	44	94.1	122	78	-	265	47	82	172	412	47	103	6.2	1.3	65	1	2.112		4.7	2	0.861783	1	1	-2.18936	1	0	G2	0		1	0	1	1	0	0	1	1	1
F	62	87.2	134	90	-	273	24	22	32	137	44	93	5.8	0.7	90	1	2.556		4.7	2	1.16206	2	1	-1.4344	2	0	G1	0		1	0	1	0	1	1	0	1	0
M	55	92.5	120	78	-	238	26	19	75	140	50	115	5.9	1.1	75	1	2.493		4.6	2	1.37842	3	1	-0.634463	2	0	G2	0		1	0	1	0	0	0	1	0	0
M	38	95.8	110	64	-	237	21	30	87	183	37	91	5.8	1.4	62	1	2.339		4.3	2	0.614743	1	1	-1.733	1	0	G2	0		1	0	1	1	1	0	0	1	0
M	56	96	109	69	-	242	42	36	24	90	53	97	5.5	1.1	75	1	2.844		4.1	2	1.61983	3	0	-1.8936	1	0	G2	0		1	0	1	0	0	0	0	0	1
M	56	100.8	116	80	-	234	31	26	40	146	65	96	5.7	1	79	1	2.88		4.5	2	1.45495	3	1	-0.823015	2	0	G2	0		1	0	1	0	0	0	0	0	0
M	45	75	140	100	+	218	14	12	11	54	59	86	6	16	4	0	2.001		4.7	2	0.834245	1	1	-1.7152	1	0	G5	1		4	1	0	0	0	1	0	0	0
M	50	84.2	122	76	-	249	20	28	36	161	43	103	6	1	89	0	2.275		4.4	2	0.758965	1	1	-2.01386	1	0	G2	0		1	0	0	1	0	0	1	0	0
M	42	90	128	82	-	330	23	28	25	84	55	98	5.3	1.1	77	0	2.047		4.9	2	0.553203	1	0			0	G2	0		1	0	1	0	0	0	0	0	0
M	61	98.5	146	86	-	217	20	17	15	139	42	133	7.4	1	78	0	2.746		4.3	2	1.36356	3	1	0.122306	2	1	G2	0		1	0	1	0	0	1	1	1	0
F	47	73.2	128	87	-	277	18	23	14	75	85	89	5.7	0.9	75	0	1.695		4.6	1	0.636835	1	1	-2.60022	1	0	G2	0		1	0	0	0	0	1	0	0	0
M	52	80.2	114	72	-	264	26	27	27	100	57	92	5.6	0.9	97	1	2.533		4.3	2	0.985578	1	0	-2.90567	1	0	G1	0		1	0	0	0	0	0	0	0	0
M	52	76.2	100	64	-	250	20	20	19	51	55	87	5.4	0.9	97	1	2.374		4.6	2	0.930204	1	0	-2.9038	1	0	G1	0		1	0	0	0	0	0	0	0	0
M	38	98	116	70	-	336	20	33	119	196	49	106	6.2	0.9	103	1	2.883		4.3	2	0.393747	1	1	-2.8498	1	0	G1	0		1	0	1	1	0	0	1	1	0
M	48	107	128	84	-	194	38	57	40	208	43	97	5.4	1	89	1	2.985		4.3	3	1.24533	2	0	-1.7226	1	0	G2	0		1	0	1	1	0	1	0	1	1
M	38	91.3	102	60	-	184	39	56	34	147	44	96	5.3	1	90	0	2.779		4.4	2	1.07631	2	0	-2.29054	1	0	G1	0		1	0	1	0	0	0	0	0	1
M	42	95.6	102	68	-	285	28	48	41	122	43	101	6.1	1	88	1	2.955		4.7	3	0.595582	1	1	-2.5509	1	0	G2	0		1	0	1	0	0	0	1	0	1
M	51	79	140	90	++	251	22	25	65	471	58	254	12.7	0.9	96	1	1.98		5.0	2	0.894024	1	1	-2.1502	1	1	G1	0		3	1	0	1	0	1	1	1	0
M	44	78.2	110	70	-	246	17	29	24	200	40	105	6.2	1.1	78	1	2.602		4.4	2	0.564635	1	1	-2.29546	1	0	G2	0		1	0	0	1	0	0	1	0	0
M	53	83.1	108	66	-	266	24	14	15	85	43	87	5.4	0.9	90	0	2.371		5.1	2	1.27803	2	0	-2.52846	1	0	G1	0		1	0	0	0	0	0	0	0	0
M	47		118	82	-	274	28	36	189	175	46	92	5	1	87	0	2.345		4.2	2	0.800487	1	0	-3.3474	1	0	G2	0		1	0		1	0	0	0	0	0
M	40	87.4	110	78	-	272	54	74	194	456	54	95	5.6	1.2	71	1	2.536			2	0.923143	1	0			0	G2	0		1	0	0	1	0	0	0	0	1
M	42	97.2	118	82	-	296	46	67	106	163	46	95	5.9	1	88	1	2.879		4.9	2	0.797403	1	1	-2.6297	1	0	G2	0		1	0	1	1	0	0	0	0	1
M	42	104.8	122	82	-	199	55	69	531	226	52	99	6	0.8	114	1	2.947		4.9	3	1.39744	3	1	-0.89267	2	0	G1	0		1	0	1	1	0	0	0	0	1
F	74	59.3	117	69	-	68	41	17	14	45	50	80	5.7	0.9	67	0	2.701		5.0	2	10.8214	3	1	1.83485	3	0	G2	0		1	0	0	0	0	0	0	0	1
M	43	78.4	119	69	-	265	13	12	15	139	42	81		1	85	0	2.373		4.6	2	0.608941	1	0	-3.4903	1	0	G2	0		1	0	0	0	0	0	0	0	0
M	53	92.6	148	78	-	237	23	32	87	290	36	99	5.8	1	84	1	3.116		4.7	3	0.909244	1	1	-1.56444	1	0	G2	0		1	0	1	1	1	1	0	1	0
M	62	87.6	118	76	+	276	23	19	90	176	60	94		1.1	73	0	2.551		4.7	2	1.18531	2	0	-2.68238	1	0	G2	0		2	1	0	1	0	0	0	0	0
M	64	98.6	120	90	-	230	19	33	41	81	53	155	7	1.2	66	1	2.312		5.0	2	0.920341	1	1	-1.3402	2	1	G2	0		1	0	1	0	0	1	1	1	0
M	74	84.6	119	67	-	255	20	17	29	143	48	98	5.8	1.1	70	0	1.987		4.0	2	1.40766	3	1	-0.435294	2	0	G2	0		1	0	0	0	0	0	0	0	0
M	61	104.8	116	80	+	201	49	67	34	72	45	95	5.8	1.2	66	1	2.501		4.4	2	1.81674	3	1	-0.12937	2	0	G2	0		2	1	1	0	0	0	0	0	1
M	39	88.2	108	68	-	293	45	89	209	114	33	102	5.7	1	86	1	2.496		5.0	2	0.634913	1	1	-3.28524	1	0	G2	0		1	0	0	0	1	0	1	0	1
M	45	89.6	108	72	-	249	36	62	151	161	42	104	5.6	0.9	98	1	2.48		4.5	2	0.826266	1	1	-2.02116	1	0	G1	0		1	0	0	1	0	0	1	0	1
M	72	89.2	128	80	-	284	26	26	93	93	50	97	6.3	0.9	90	0	3.399		4.7	3	1.29271	2	1	-1.382	2	0	G1	0		1	0	0	0	0	0	0	0	0
M	51	78.2	119	72	-	210	20	14	34	79	51	88	5.6	1.1	79	1	2.481		4.3	2	1.29813	2	0	-1.86431	1	0	G2	0		1	0	0	0	0	0	0	0	0
M	42	95	130	84	-	178	27	43	260	332	52	95	5.6	1	86	1	2.648		4.8	2	0.971536	1	0	-2.18017	1	0	G2	0		1	0	1	1	0	1	0	1	1
F	58	69	90	60	-	268	31	21	11	88	52	84	5.5	0.7	88	0	2.166		5.1	2	1.46401	3	0	-3.12217	1	0	G2	0		1	0	0	0	0	0	0	0	0
F	34	67.2	103	60	+	328	17	9	12	39	64	84	6	0.7	104	0	2.098		4.4	2	0.587398	1	1	-2.6298	1	0	G1	0		2	1	0	0	0	0	0	0	0
M	47		134	80	-	222	15	41	55	122	45	155	9.7	1.1	78	1	3.529		5.0	3	0.495957	1	1	-2.1294	1	1	G2	0		1	0		0	0	1	1		1
M	37	92	114	62	-	283	18	21	48	216	65	224	12.3	0.9	100	1	2.103		5.0	2	0.513545	1	1	-2.80603	1	1	G1	0		1	0	1	1	0	0	1	1	0
M	45	91	110	70	-	294	44	72	105	142	66	111	6.3	1	82	1	2.348		5.1	2	0.793691	1	1	-2.9062	1	0	G2	0		1	0	1	0	0	0	1	0	1
M	34		138	82	-	196	20	32	153	171	55	107	5.9	1	93	1	2.903		4.5	2	0.613307	1	1	-1.17825	2	0	G1	0		1	0		1	0	1	1	1	0
M	64	85	122	74	-	188	25	28	109	92	52	91	5.6	1.3	60	0	2.303		4.1	2	1.60836	3	0	-1.46747	1	0	G2	0		1	0	0	0	0	0	0	0	0
M	37	76.2	100	68	-	309	24	28	32	185	35	93	6.1	1.1	81	1	2.089		4.5	2	0.543095	1	1	-3.34043	1	0	G2	0		1	0	0	1	1	0	0	0	0
M	47		120	78	-	203	20	16	16	104	44	97	5.2	1.2	70	0	2.494		4.7	2	1.15764	2	0	-2.1835	1	0	G2	0		1	0		0	0	0	0	0	0
M	41	78.2	108	64	-	226	26	16	24	35	72	97	5.6	1.2	72	0	2.125		4.7	2	1.1792	2	0	-2.53065	1	0	G2	0		1	0	0	0	0	0	0	0	0
M	44	86.4	114	78	-	286	36	46	34	150	50	90	5.8	0.9	99	1	2.488		4.6	2	0.816602	1	1	-2.50862	1	0	G1	0		1	0	0	1	0	0	0	0	1
M	38		114	72	-	223	26	31	32	62	46	99	5.6	1	90	1	2.353		4.6	2	0.79574	1	0	-2.92028	1	0	G1	0		1	0		0	0	0	0	0	0
M	41	83.5	104	70	-	285	21	42	45	117	50	98	5.6	1	89	0	2.365		5.1	2	0.466159	1	0	-4.5626	1	0	G2	0		1	0	0	0	0	0	0	0	1
M	58	81.2	113	78	-	208	20	21	21	90	35	91	6.6	1.2	67	1	2.39		4.6	2	1.21698	2	1	-0.930743	2	1	G2	0		1	0	0	0	1	0	0	0	0
M	39	80.8	118	66	-	237	20	20	32	258	41	94	5.4	1.1	80	0	2.212		4.5	2	0.735921	1	0	-2.849	1	0	G2	0		1	0	0	1	0	0	0	0	0
M	35	93.2	102	64	-	253	31	44	32	489	35	96	5.6	1.2	75	1	1.974		4.7	2	0.646521	1	0	-3.5825	1	0	G2	0		1	0	1	1	1	0	0	1	1
M	40	100.2	118	70	-	227	22	29	22	244	34	89	5.5	1	91	1	2.563		4.3	2	0.719876	1	0	-2.63857	1	0	G1	0		1	0	1	1	1	0	0	1	0
M	42	111	170	100	-	228	81	65	40	90	37	119	6.8	1.1	77	1	3.737		4.6	4	1.85073	3	1	-0.542508	2	1	G2	0		1	0	1	0	1	1	1	1	1
M	53		114	64	-	317	23	13	18	103	56	79	5.6	1.3	62	0	2.315		4.5	2	1.06653	2	0	-3.08886	1	0	G2	0		1	0		0	0	0	0	0	0
M	46	89.1	120	78	-	263	41	34	37	206	57	87	5.6	1	87	1	2.163		4.5	2	1.22983	2	0	-2.79938	1	0	G2	0		1	0	0	1	0	0	0	0	1
M	33	82.6	102	70	-	251	26	23	19	103	41	106	6.1	1.4	63	1	2.684		4.7	2	0.71277	1	1	-2.17287	1	0	G2	0		1	0	0	0	0	0	1	0	0
M	33	79.6	98	68	-	269	21	12	18	80	50	104	5.8	1.2	78	0	2.356		5.1	2	0.743687	1	1	-2.2361	1	0	G2	0		1	0	0	0	0	0	1	0	0
M	33	88	112	70	-	324	24	23	29	105	56	75	5.6	1.6	52	0	2.323		5.3	2	0.509702	1	0	-4.68696	1	0	G3a	1		2	0	0	0	0	0	0	0	0
M	41	91	118	72	-	230	19	14	31	112	47	94	5.8	1.1	80	1	2.551		4.6	2	0.905202	1	1	-1.33223	2	0	G2	0		1	0	1	0	0	0	0	0	0
M	48		104	70	-	223	26	24	25	149	58	125	7	0.8	111	0	2.467		4.6	2	1.14236	2	1	-1.1029	2	1	G1	0		1	0		0	0	0	1	0	0
M	40	82.3	110	72	-	178	26	36	71	156	49	96		1.2	71	1	1.815		4.8	1	0.973783	1	0			0	G2	0		1	0	0	1	0	0	0	0	0
M	60	90.2	116	74	-	222	24	15	108	254	57	109	6.3	1.1	75	1	2.767		4.3	2	1.6748	3	1	-0.1338	2	0	G2	0		1	0	1	1	0	0	1	1	0
M	41	94.4	140	90	-	293	33	49	49	171	41	127	8.6	1.1	80	1	2.526		4.9	2	0.659678	1	1	-2.91327	1	1	G2	0		1	0	1	1	0	1	1	1	1
M	72	86.4	130	72	-	166	30	24	19	66	42	92		1.2	67	0	2.814		4.6	2	2.65607	3	0	-0.8337	2	0	G2	0		1	0	0	0	0	1	0	0	0
M	61	88.2	120	80	-	273	21	26	26	142	46	86	5.7	1.1	73	0	2.253		4.3	2	0.920237	1	1	-1.47838	1	0	G2	0		1	0	0	0	0	0	0	0	0
M	63	85.3	108	60	-	181	30	38	54	110	46	88	5.9	0.9	91	0	2.267		4.4	2	1.69391	3	1	-0.160821	2	0	G1	0		1	0	0	0	0	0	0	0	0
F	55	72	100	64	-	147	21	18	13	80	51	81	5	1.1	58	0	2.218			2	1.85195	3	0			0	G3a	1		2	0	0	0	0	0	0	0	0
M	45	83	118	82	-	285	32	24	45	84	66	83	4.8	1.1	78	0	2.095		4.8	2	1.03136	2	0	-3.354	1	0	G2	0		1	0	0	0	0	0	0	0	0
M	43	79	112	80	-	245	19	17	14	71	50	91		1	88	0	2.488		4.5	2	0.808782	1	0	-2.98933	1	0	G2	0		1	0	0	0	0	0	0	0	0
M	62	79.2	125	75	-	236	20	11	19	135	50	85	5.5	0.9	92	0	2.441		4.8	2	1.58421	3	0	-1.9088	1	0	G1	0		1	0	0	0	0	0	0	0	0
M	50	77.2	111	71	-	248	29	26	26	151	62	88	5.7	1	88	0	2.147		4.7	2	1.14665	2	1	-1.84877	1	0	G2	0		1	0	0	1	0	0	0	0	0
M	80	95.2	114	74	-	141	22	19	35	104	56	96	5.7	1.2	60	0	3.225		4.7	3	2.86363	3	1	1.23952	3	0	G2	0		1	0	1	0	0	1	0	0	0
M	47	102.2	118	78	-	240	35	61	51	210	40	92	5.8	1.1	74	1	2.195		4.5	2	0.877586	1	1	-1.64897	1	0	G2	0		1	0	1	1	0	0	0	0	1
M	57	83	108	66	-	180	42	18	40	82	33	101	5.6	1	83	0	2.855		4.2	2	3.13484	3	1	0.9898	3	0	G2	0		1	0	0	0	1	0	1	0	1
F	68	62.7	146	100	-	245	24	18	14	66	48	83	5.5	0.7	90	0	2.118		4.1	2	1.57007	3	0	-2.0662	1	0	G1	0		1	0	0	0	1	1	0	0	0
F	34	74.3	92	62	-	191	14	10	11	183	41	84	5.5	0.8	88	0	1.935		4.5	1	0.788086	1	0	-2.4912	1	0	G2	0		1	0	0	1	1	0	0	0	0
M	68	83	118	78	-	247	21	23	21	155	45	92	5.6	0.9	93	1	1.933		4.8	1	1.2055	2	0	-2.70709	1	0	G1	0		1	0	0	1	0	0	0	0	0
M	60	106	113	74	-	161	34	42	35	116	37	122	7.5	1	82	1	2.452		4.4	2	1.95515	3	1	0.177229	2	1	G2	0		1	0	1	0	1	0	1	1	1
M	39	88.9	116	70	-	274	18	23	23	246	36	96		1	90	1	2.116		4.6	2	0.534223	1	0	-3.76162	1	0	G1	0		1	0	0	1	1	0	0	0	0
M	46	106.1	130	80	+	297	31	45	70	434	37	99	5.8	1.2	70	1	3.226		4.6	3	0.715743	1	1	-1.7304	1	0	G2	0		2	1	1	1	1	1	0	1	1
M	47	96.4	132	82	+	390	73	105	151	251	40	85	6.6	1.2	70	1	2.905		4.8	2	0.858542	1	1	-3.66731	1	1	G2	0		2	1	1	1	0	1	0	1	1
M	47	98.8	122	76	-	379	63	81	104	329	38	89	6.8	1.1	81	1	3.22		4.7	3	0.868074	1	1	-3.2732	1	1	G2	0		1	0	1	1	1	0	0	1	1
M	54	107.2	118	72	-	310	29	23	25	269	46	96	5.6	1.1	75	1	2.9		4.5	2	1.05333	2	0	-2.45834	1	0	G2	0		1	0	1	1	0	0	0	0	0
F	49	80	104	64	-	250	16	11	13	78	60	89		0.8	82	0	1.774		4.3	1	0.94554	1	0	-2.4326	1	0	G2	0		1	0	0	0	0	0	0	0	0
M	51	97.2	120	80	+	219	33	77	86	119	37	96		0.9	96	1	2.797		4.4	2	0.875779	1	0	-2.40751	1	0	G1	0		2	1	1	0	1	0	0	0	1
M	39	92.1	122	79	-	271	21	18	23	77	50	87		1	90	0	2.092		4.8	2	0.712325	1	0	-3.1454	1	0	G1	0		1	0	1	0	0	0	0	0	0
M	41	86	121	68	-	298	19	21	48	166	37	94	5.4	1	89	1	1.98		4.4	2	0.570442	1	0	-3.62449	1	0	G2	0		1	0	0	1	1	0	0	0	0
F	58	78	130	80	-	253	19	13	11	75	51	122		1.1	52	0	2.442		4.8	2	1.20806	2	1	-1.23768	2	1	G3a	1		2	0	0	0	0	1	1	0	0
M	49	84.6	122	82	-	312	27	20	50	193	46	86	5.6	1	86	0	2.772		4.6	2	0.948179	1	0	-3.4837	1	0	G2	0		1	0	0	1	0	0	0	0	0
M	43	87.8	120	76	-	265	45	75	31	116	43	99		1	88	1	2.768		4.7	2	0.843149	1	0	-3.9596	1	0	G2	0		1	0	0	0	0	0	0	0	1
M	43	87.8	116	74	-	272	76	130	40	189	41	90		0.9	95	1	2.531		4.6	2	1.05376	2	0	-3.94343	1	0	G1	0		1	0	0	1	0	0	0	0	1
M	54	85.3	120	80	-	165	22	27	29	44	77	94		1	84	1	2.465		4.3	2	1.38564	3	0	-1.68193	1	0	G2	0		1	0	0	0	0	0	0	0	0
M	47	81.5	108	70	-	312	16	13	15	61	48	81	5.4	1.3	64	1	2.023		4.3	2	0.668485	1	0	-3.40254	1	0	G2	0		1	0	0	0	0	0	0	0	0
M	43	94	130	76	-	247	30	34	70	341	52	104	5.6	1	88	1	2.424		4.6	2	0.895681	1	1	-1.73307	1	0	G2	0		1	0	1	1	0	1	1	1	0
M	58	89.5	120	74	-	192	26	16	32	27	66	98		1.4	56	1	2.967		4.4	3	1.96354	3	0	-0.76345	2	0	G3a	1		2	0	0	0	0	0	0	0	0
M	44	98	121	83	-	218	44	55	32	212	43	80	5.6	1.3	65	1	2.207		4.8	2	1.19748	2	0	-2.6908	1	0	G2	0		1	0	1	1	0	0	0	0	1
M	39	108.8	116	76	-	231	31	17	67	215	42	93	5.8	0.9	101	1	3.437		4.5	3	1.26937	2	1	-0.534306	2	0	G1	0		1	0	1	1	0	0	0	0	0
M	50	88.2	116	74	-	229	29	43	160	299	68	94	5.8	1.1	76	1	2.133		4.4	2	0.965602	1	1	-1.46433	1	0	G2	0		1	0	0	1	0	0	0	0	1
M	62	82.1	120	68	+	191	17	17	16	93	54	237		1.2	66	0	2.742		4.7	2	1.33839	3	1	-0.8532	2	1	G2	0		2	1	0	0	0	0	1	0	0
M	40	89.7	104	60	-	189	25	40	37	206	55	90	5.6	1	89	1	1.822		4.5	1	0.836581	1	0	-2.47465	1	0	G2	0		1	0	0	1	0	0	0	0	1
M	58	76.5	120	70	-	150	17	14	23	81	41	113		1.3	61	1	1.851		4.4	1	1.7568	3	1	-0.217857	2	0	G2	0		1	0	0	0	0	0	1	0	0
M	62	85.6	114	62	-	258	17	18	21	92	39	130		0.9	92	1	2.139		4.6	2	0.962908	1	1	-1.5158	1	1	G1	0		1	0	0	0	1	0	1	0	0
M	39	98.6	120	78	-	305	39	61	75	279	51	94		1.1	81	1	2.176		4.7	2	0.638505	1	0	-3.80845	1	0	G2	0		1	0	1	1	0	0	0	0	1
M	59	90.4	128	76	-	218	25	26	22	145	47	90		1.1	74	1	2.737		4.3	2	1.32693	3	0	-1.73988	1	0	G2	0		1	0	1	0	0	0	0	0	0
M	47		138	88	-	317	28	30	114	291	57	102	6.2	1.1	78	1	2.164		4.5	2	0.757942	1	1	-2.482	1	0	G2	0		1	0		1	0	1	1	1	0
M	57	78.5	126	78	-	239	24	30	107	86	56	93	5.8	1	83	0	2.481		4.6	2	1.04503	2	1	-1.625	1	0	G2	0		1	0	0	0	0	0	0	0	0
M	44	70.2	110	62	-	341	22	18	71	77	60	96	5.9	1.1	78	0	2.104		4.8	2	0.66909	1	1	-3.4562	1	0	G2	0		1	0	0	0	0	0	0	0	0
M	42	89.2	114	74	-	290	21	21	18	112	44	78	5.9	1.1	78	0	2.203		4.4	2	0.663683	1	1	-2.0618	1	0	G2	0		1	0	0	0	0	0	0	0	0
M	53	87	120	78	-	217	18	22	28	129	45	85	5.5	1	84	1	1.427		4.2	1	0.937297	1	0	-2.0718	1	0	G2	0		1	0	0	0	0	0	0	0	0
M	41	85	125	85	-	236	31	24	61	41	72	85	5.3	1.1	80	0	2.114		4.5	2	1.09933	2	0	-2.64245	1	0	G2	0		1	0	0	0	0	1	0	0	0
M	58	102	124	80	-	191	37	59	34	199	39	188		0.9	88	1	2.592		4.6	2	1.46275	3	1	-0.580553	2	1	G2	0		1	0	1	1	1	0	1	1	1
M	60	79.5	102	64	-	179	31	35	40	53	46	97	5.8	0.9	92	1	2.26		4.3	2	1.75641	3	1	-0.563943	2	0	G1	0		1	0	0	0	0	0	0	0	0
M	51	83.6	123	78	-	237	23	29	82	180	59	103	5.7	1	85	0	1.965		4.5	2	0.919074	1	1	-1.66783	1	0	G2	0		1	0	0	1	0	0	1	0	0
M	63	97	120	70	+	230	37	41	42	68	57	114	6.7	1	81	1	4.298		5.1	4	1.58279	3	1	-0.950585	2	1	G2	0		2	1	1	0	0	0	1	0	1
F	59	59	120	80	-	193	37	23	11	51	96	83		1.1	57	0	2.398		4.7	2	2.35848	3	0	-1.89359	1	0	G3a	1		2	0	0	0	0	0	0	0	1
M	52	93.4	124	86	-	228	27	24	49	86	42	102	5.9	1	81	1	2.883		4.5	2	1.25697	2	1	-1.00665	2	0	G2	0		1	0	1	0	0	1	1	1	0
M	51	81.5	100	70	-	185	58	14	25	70	46	96		1.2	69	0	2.313		4.3	2	4.27329	3	0	1.43923	3	0	G2	0		1	0	0	0	0	0	0	0	1
M	54	92.1	110	80	-	183	21	17	20	81	54	102		1	80	1	2.542		4.7	2	1.50293	3	1	-0.257659	2	0	G2	0		1	0	1	0	0	0	1	0	0
M	53	90	118	76	-	231	46	50	150	416	43	125		0.9	95	1	2.559		4.8	2	1.49258	3	1	-1.466	1	0	G1	0		1	0	1	1	0	0	1	1	1
M	47	89.2	128	76	-	261	36	51	223	761	43	99		1	87	1	3.11		4.2	3	0.907768	1	0	-2.93938	1	0	G2	0		1	0	0	1	0	0	0	0	1
M	50	84.8	112	67	-	195	25	11	23	70	61	85		1.2	69	0	2.618		4.2	2	1.93277	3	0	-0.4662	2	0	G2	0		1	0	0	0	0	0	0	0	0
M	53	91.6	119	77	-	266	19	13	30	118	49	130		1.1	75	0	2.857		4.7	2	1.04997	2	1	-1.32828	2	1	G2	0		1	0	1	0	0	0	1	0	0
M	55	93	128	80	+	288	35	49	78	535	37	108		1.2	68	1	2.51		5.0	2	0.954861	1	1	-2.34646	1	0	G2	0		2	1	1	1	1	0	1	1	1
M	55	94.1	120	70	+	239	36	52	89	422	39	106		1.2	69	1	2.378		4.5	2	1.14886	2	1	-1.47642	1	0	G2	0		2	1	1	1	1	0	1	1	1
M	55	81	120	76	-	225	24	38	25	108	44	144		0.8	108	1	2.737		4.7	2	0.951699	1	1	-1.74974	1	1	G1	0		1	0	0	0	0	0	1	0	0
M	55	81.9	118	80	-	236	34	46	25	99	45	110		1	83	1	2.479		5.1	2	1.16829	2	1	-2.05966	1	1	G2	0		1	0	0	0	0	0	1	0	1
M	59	81.2	130	82	-	247	31	27	47	325	46	148	7.3	1.5	52	0	2.333		4.6	2	1.42507	3	1	-1.05653	2	1	G3a	1		2	0	0	1	0	1	1	1	0
M	49	82	104	70	-	437	17	14	19	97	48	91		0.9	97	0	2.812		3.9	2	0.509448	1	0	-4.81866	1	0	G1	0		1	0	0	0	0	0	0	0	0
M	53	93	126	82	-	249	25	24	133	393	39	114		1.1	75	0	2.524		4.5	2	1.0862	2	1	-1.29695	2	0	G2	0		1	0	1	1	1	0	1	1	0
M	52	85.7	108	74	-	274	25	26	32	98	37	110	7	0.9	96	0	2.427		4.5	2	0.930478	1	1	-1.87928	1	1	G1	0		1	0	0	0	1	0	1	0	0
M	52	84	118	74	-	271	32	34	32	97	42	108	6.2	1	82	1	2.67		4.7	2	1.05304	2	1	-1.96424	1	1	G2	0		1	0	0	0	0	1	1	0	0
M	45	90.4	134	82	-	177	23	28	23	132	50	95	6	0.9	98	0	2.043		4.9	2	1.10507	2	1	-1.28939	2	0	G1	0		1	0	1	0	0	1	0	0	0
M	54	88.2	116	73	-	292	32	38	53	191	45	95	5.7	1.1	75	1	2.196		4.8	2	0.959995	1	1	-2.16752	1	0	G2	0		1	0	0	1	0	0	0	0	0
M	54	88.3	112	80	-	262	36	42	37	124	52	102	5.8	1.2	68	1	2.797		5.1	2	1.14491	2	1	-2.01703	1	0	G2	0		1	0	0	0	0	0	1	0	1
M	52	86	110	70	-	279	43	73	51	165	55	101	5.7	1.2	69	1	2.486		5.0	2	0.938007	1	1	-2.69005	1	0	G2	0		1	0	0	1	0	0	1	0	1
M	59	90.2	104	76	-	229	22	24	16	174	40	87	5.6	1	82	0	2.172		4.1	2	1.157	2	0	-2.0773	1	0	G2	0		1	0	1	1	0	0	0	0	0
M	38	95	118	72	-	290	43	103	92	168	42	95	5.4	1	94	1	1.926		4.6	1	0.555182	1	0	-4.1143	1	0	G1	0		1	0	1	1	0	0	0	0	1
M	49	80	120	72	+	345	38	35	73	86	95	94		1.1	77	0	2.223		4.8	2	0.912277	1	0	-4.24994	1	0	G2	0		2	1	0	0	0	0	0	0	1
M	46	85.1	126	92	-	294	20	24	38	103	51	114		1.3	64	0	1.796		4.5	1	0.638756	1	1	-2.601	1	0	G2	0		1	0	0	0	0	1	1	0	0
M	46	86.3	142	84	-	228	26	27	34	102	34	75	5.1	1.1	75	0	2.439		4.9	2	1.00952	2	0	-2.80187	1	0	G2	0		1	0	0	0	1	1	0	0	0
M	40	80.2	113	65	-	209	17	15	26	78	58	91	5.4	1	89	0	2.244		4.6	2	0.840073	1	0	-2.5982	1	0	G2	0		1	0	0	0	0	0	0	0	0
M	50	80.2	111	72	-	305	16	14	29	58	52	83		1	85	0	2.794		4.4	2	0.701013	1	0	-3.27837	1	0	G2	0		1	0	0	0	0	0	0	0	0
M	43	84.5	106	71	-	239	27	30	31	96	62	89	5.6	1.2	71	0	2.424		5.0	2	0.886898	1	0	-3.5132	1	0	G2	0		1	0	0	0	0	0	0	0	0
M	44	92	108	76	-	229	21	31	30	131	44	92	6	1.1	75	1	2.37		4.9	2	0.724696	1	1	-1.73135	1	0	G2	0		1	0	1	0	0	0	0	0	0
F	49	78.4	116	78	-	224	21	16	11	55	67	86	4.8	0.8	85	0	2.443		4.2	2	1.14844	2	0	-1.96243	1	0	G2	0		1	0	0	0	0	0	0	0	0
M	36	103.8	120	72	-	169	43	93	63	158	34	103	6.8	1	93	1	2.799		4.3	2	0.949823	1	1	-0.838658	2	1	G1	0		1	0	1	1	1	0	1	1	1
M	66	81.6	138	84	-	212	66	110	43	89	54	103		1	80	1	4.163		4.4	4	1.9591	3	1	-0.4618	2	0	G2	0		1	0	0	0	0	1	1	0	1
F	47	95.6	110	82	-	246	147	124	197	160	60	99	5.4	0.8	89	1	2.635		4.3	2	2.52214	3	0	-2.32617	1	0	G2	0		1	0	1	1	0	0	0	0	1
M	57	79	90	60	-	268	23	14	19	109	56	77	5.2	1.1	74	0	2.516		4.4	2	1.30739	3	0	-2.33477	1	0	G2	0		1	0	0	0	0	0	0	0	0
M	45	85	104	66	-	304	34	49	28	155	50	110		1.2	71	1	2.273		4.8	2	0.718985	1	1	-3.04766	1	0	G2	0		1	0	0	1	0	0	1	0	1
M	43	83.8	114	72	-	223	26	30	38	233	37	98	6.1	1.1	79	1	2.461		4.5	2	0.915327	1	1	-1.5398	1	0	G2	0		1	0	0	1	1	0	0	0	0
M	56	83.2	142	80	-	216	23	14	24	116	41	97	6.5	1.4	59	1	2.99		4.6	3	1.59367	3	1	-0.434571	2	1	G3a	1		2	0	0	0	0	1	0	0	0
M	58	92	104	72	+++	235	26	26	69	667	34	109	6.8	1.4	56	1	2.981		3.8	3	1.25848	2	1	-0.3212	2	1	G3a	1		4	1	1	1	1	0	1	1	0
M	43	87.6	114	70	-	334	21	30	80	127	55	99	5.1	1.1	79	0	2.314		4.9	2	0.493606	1	0	-4.6734	1	0	G2	0		1	0	0	0	0	0	0	0	0
M	49	91	102	70	-	239	28	38	42	201	34	154	7	1.2	70	1	2.272		4.7	2	0.931246	1	1	-1.76753	1	1	G2	0		1	0	1	1	1	0	1	1	0
M	54	87.2	122	78	-	181	46	53	44	360	59	95	5.6	1.1	75	1	2.695		4.7	2	1.8851	3	0	-1.83815	1	0	G2	0		1	0	0	1	0	0	0	0	1
M	59	84.3	112	70	-	340	22	22	46	92	51	87	5.2	1.1	74	0	2.408		4.7	2	0.813925	1	0	-3.9466	1	0	G2	0		1	0	0	0	0	0	0	0	0
M	65	82	150	80	-	278	23	17	30	71	52	86	5.2	1.1	72	0	2.548		4.8	2	1.30428	3	0	-2.62579	1	0	G2	0		1	0	0	0	0	1	0	0	0
M	47	83	130	84	-	270	21	15	19	58	70	98	5.3	1	87	1	2.784		4.3	2	0.94386	1	0	-2.4352	1	0	G2	0		1	0	0	0	0	1	0	0	0
M	47	83	118	69	-	255	20	12	15	37	74	88	5.7	0.8	112	0	2.37		3.9	2	1.06414	2	1	-0.601	2	0	G1	0		1	0	0	0	0	0	0	0	0
M	70	88.2	122	68	+	276	31	27	55	30	69	102	6.6	1.2	64	0	2.186		4.2	2	1.5131	3	1	-0.828333	2	1	G2	0		2	1	0	0	0	0	1	0	0
F	47	83.5	104	70	-	292	20	20	36	111	55	88	5.9	0.9	72	1	2.563		4.1	2	0.71983	1	1	-1.7988	1	0	G2	0		1	0	0	0	0	0	0	0	0
M	51	86.4	120	68	+	273	17	13	23	81	47	91	5.8	1.1	76	0	2.224		4.5	2	0.880815	1	1	-1.47598	1	0	G2	0		2	1	0	0	0	1	0	0	0
M	73	87.2	114	74	-	197	21	14	17	54	52	84	5.2	1	79	1	2.501		4.1	2	2.07975	3	0	-0.4154	2	0	G2	0		1	0	0	0	0	0	0	0	0
M	44	88	116	78	-	337	21	14	32	164	51	88	5.8	0.9	94	0	1.931		4.4	1	0.732788	1	1	-2.3106	1	0	G1	0		1	0	0	1	0	0	0	0	0
M	41	105.6	160	110	-	308	28	51	58	154	41	89	5.6	1.1	83	1	2.763		4.7	2	0.521923	1	0	-3.58087	1	0	G2	0		1	0	1	1	0	1	0	1	1
M	46	102.4	100	70	-	290	27	35	117	280	70	130	7.5	1.1	78	1	2.209		4.8	2	0.723918	1	1	-2.31949	1	1	G2	0		1	0	1	1	0	0	1	1	0
M	53	78.1	100	60	-	401	22	20	27	196	47	84	5.7	1	81	1	2.461		5.3	2	0.650188	1	1	-4.2038	1	0	G2	0		1	0	0	1	0	0	0	0	0
F	53	74.8	104	70	-	329	96	188	173	129	48	98	5.8	0.9	68	0	4.185		4.6	4	1.1279	2	1	-3.17307	1	0	G2	0		1	0	0	0	1	0	0	0	1
M	51	82.4	114	74	-	274	21	37	29	127	44	110	5.7	1.1	79	0	2.18		5.4	2	0.642596	1	1	-3.10711	1	0	G2	0		1	0	0	0	0	1	1	0	0
M	49	95	118	72	-	260	57	67	88	155	41	100	6.6	1	90	0	2.529		4.9	2	1.31238	3	1	-1.77776	1	1	G1	0		1	0	1	1	0	0	1	1	1
M	36	93.8	134	90	+	310	61	96	102	177	45	98	5.5	1.1	82	1	3.287		5.0	3	0.722995	1	0	-4.43074	1	0	G2	0		2	1	1	1	0	1	0	1	1
M	55	78.2	118	66	-	215	22	22	102	188	55	90	6.1	1.1	75	0	2.268		4.8	2	1.19987	2	1	-1.5184	1	0	G2	0		1	0	0	1	0	0	0	0	0
M	41	83	116	72	-	189	25	27	30	116	42	91	5.2	1.1	80	0	2.661		4.5	2	1.04371	2	0	-2.56273	1	0	G2	0		1	0	0	0	0	0	0	0	0
M	43	87.2	100	66	-	244	19	16	45	209	48	92	5.6	1	88	0	2.156		4.3	2	0.83709	1	0	-2.63417	1	0	G2	0		1	0	0	1	0	0	0	0	0
M	42	88.3	100	69	-	231	52	53	46	126	39	80	5.2	1.1	80	1	1.83		4.6	1	1.29868	2	0	-2.91388	1	0	G2	0		1	0	0	0	1	0	0	0	1
F	67	72.2	122	80	-	242	23	15	18	47	84	103	6.6	0.8	77	0	2.479		4.8	2	1.64415	3	1	-0.9256	2	1	G2	0		1	0	0	0	0	0	1	0	0
M	37	78.9	116	76	-	253	19	16	17	53	72	92	5.6	1.2	74	0	2.046		4.8	2	0.694664	1	0	-3.61338	1	0	G2	0		1	0	0	0	0	0	0	0	0
M	36	87	134	88	-	223	48	89	64	173	47	112	5.9	1.2	75	1	2.463		5.2	2	0.82138	1	1	-2.63187	1	0	G2	0		1	0	0	1	0	1	1	1	1
M	45	82	100	64	-	228	26	25	35	162	37	92	5.4	1.2	71	1	2.316		4.5	2	1.02632	2	0	-2.8182	1	0	G2	0		1	0	0	1	1	0	0	0	0
M	38	90.5	116	70	-	329	31	55	35	277	40	100	5.9	1	91	1	2.22		4.9	2	0.482801	1	1	-3.4318	1	0	G1	0		1	0	1	1	0	0	1	1	1
M	42	84.4	132	90	-	270	28	28	51	166	77	73	5	1.2	72	0	3.171		5.0	3	0.823123	1	0	-3.5534	1	0	G2	0		1	0	0	1	0	1	0	0	0
M	42	87	120	70	-	242	27	26	42	122	73	82	5.4	1.1	79	1	2.027		4.9	2	0.91899	1	0	-3.04772	1	0	G2	0		1	0	0	0	0	0	0	0	0
F	40	65.8	101	61	-	227	14	8	10	62	87	82	5.1	0.8	86	0	2.363		4.3	2	0.872202	1	0	-2.4655	1	0	G2	0		1	0	0	0	0	0	0	0	0
M	48	97.3	118	82	-	236	39	65	34	181	39	101	5.8	1.1	77	1	3.243		4.7	3	0.983869	1	1	-1.1866	2	0	G2	0		1	0	1	1	1	0	1	1	1
M	48	78.3	116	78	-	244	24	23	27	226	55	94	5.3	1.2	70	0	2.427		4.5	2	0.984461	1	0	-2.74256	1	0	G2	0		1	0	0	1	0	0	0	0	0
F	61	67	110	72	-	230	23	12	12	52	73	99		0.9	71	0	2.889		4.8	2	1.76092	3	0	-1.6857	1	0	G2	0		1	0	0	0	0	0	0	0	0
F	39	73.6	112	65	-	225	18	14	15	61	56	79	5.1	0.8	86	0	1.994		4.5	2	0.833855	1	0	-2.88954	1	0	G2	0		1	0	0	0	0	0	0	0	0
M	34	74.2	106	70	-	260	25	24	41	43	42	102	5.6	1	91	0	1.897		5.0	1	0.667329	1	1	-2.92415	1	0	G1	0		1	0	0	0	0	0	1	0	0
M	63	98.3	120	80	+	258	32	37	55	125	48	137	6	1.1	73	1	2.636		4.3	2	1.28461	2	1	-0.851984	2	1	G2	0		2	1	1	0	0	0	1	0	0
M	54	80	106	76	-	230	23	33	31	215	48	97	5.5	1.2	70	0	2.261		4.8	2	0.940019	1	0	-2.8326	1	0	G2	0		1	0	0	1	0	0	0	0	0
F	41	73.9	108	62	-	273	24	19	28	120	61	87	5.5	0.7	100	0	2.211		4.2	2	0.826905	1	0	-3.21687	1	0	G1	0		1	0	0	0	0	0	0	0	0
M	70	93.3	142	90	-	278	19	13	16	101	46	95	5.9	0.8	103	0	2.421		4.3	2	1.32689	3	1	-0.375077	2	0	G1	0		1	0	1	0	0	1	0	0	0
M	50	102	110	66	-	236	111	129	132	252	47	84	5.7	1.2	69	1	2.78		4.4	2	2.07055	3	1	-0.75074	2	0	G2	0		1	0	1	1	0	0	0	0	1
M	59	82.2	124	80	-	235	24	25	26	193	47	88	5.9	1	82	0	2.223		4.6	2	1.20511	2	1	-1.6038	1	0	G2	0		1	0	0	1	0	0	0	0	0
M	44	91	120	70	-	205	19	20	27	190	43	95	5.7	1.1	75	1	2.092		4.7	2	0.911879	1	1	-1.2337	2	0	G2	0		1	0	1	1	0	0	0	0	0
M	40	86.4	126	80	-	208	21	26	70	193	59	95	5.3	1.1	80	0	2.473		4.6	2	0.792007	1	0	-2.50338	1	0	G2	0		1	0	0	1	0	0	0	0	0
M	36	96	108	62	-	216	49	58	53	146	43	88	5.1	1	87	1	2.416		4.5	2	1.07234	2	0	-2.71842	1	0	G2	0		1	0	1	0	0	0	0	0	1
F	60	88	130	86	-	298	35	36	31	155	66	86	6.1	0.8	81	1	2.484		4.8	2	1.1745	2	1	-2.0357	1	0	G2	0		1	0	1	1	0	1	0	1	1
M	79	82.8	122	64	-	266	46	49	16	90	34	91	5	0.9	84	0	2.391		4.1	2	1.95166	3	0	-1.80581	1	0	G2	0		1	0	0	0	1	1	0	0	1
M	75	89.9	120	74	-	178	24	12	19	72	49	90	5.4	1.1	68	0	3.139		4.5	3	2.91919	3	0	0.1084	2	0	G2	0		1	0	0	0	0	1	0	0	0
M	60	86.2	118	72	-	157	24	26	33	75	44	113	11	1	82	0	2.61		4.2	2	1.79877	3	1	0.0412462	2	1	G2	0		1	0	0	0	0	0	1	0	0
F	48	74	108	64	-	282	22	17	23	102	58	82	5.4	0.9	72	1	1.89		4.5	1	0.908219	1	0	-3.19522	1	0	G2	0		1	0	0	0	0	0	0	0	0
F	41	64.8	112	64	-	207	15	8	14	47	66	78	5.5	1	63	0	2.755		4.4	2	1.05041	2	0	-2.23295	1	0	G2	0		1	0	0	0	0	0	0	0	0
M	83	98.5	129	71	-	196	22	15	23	142	36	88	6	1.1	68	0	2.659		4.2	2	2.40547	3	1	1.0926	3	0	G2	0		1	0	1	0	1	0	0	0	0
M	58	87.6	116	78	-	223	22	15	21	135	51	95	5.8	1.3	61	1	2.447		4.3	2	1.47741	3	1	-0.2682	2	0	G2	0		1	0	0	0	0	0	0	0	0
M	67	81	124	74	-	150	31	19	79	128	56	94	5.4	0.8	103	0	2.82		4.2	2	3.17664	3	0	-0.0843368	2	0	G1	0		1	0	0	0	0	0	0	0	0
M	42	86.8	108	70	-	169	56	56	51	125	44	75	5.7	1.1	79	1	2.176		5.1	2	1.85976	3	1	-1.0918	2	0	G2	0		1	0	0	0	0	0	0	0	1
M	51	93.2	100	68	-	218	25	34	17	140	35	104	6.1	1.1	76	1	2.436		4.5	2	1.00303	2	1	-1.13026	2	0	G2	0		1	0	1	0	1	0	1	1	0
M	39	83.7	120	80	-	209	30	39	73	270	33	100	5.9	1.1	78	1	2.447		4.8	2	0.896411	1	1	-1.97886	1	0	G2	0		1	0	0	1	1	0	1	1	1
M	44	86	106	70	-	247	22	19	47	98	53	99	5.6	1.1	81	1	1.914		4.6	1	0.899087	1	0	-2.88228	1	0	G2	0		1	0	0	0	0	0	0	0	0
M	61	93.2	120	82	-	91	32	36	79	129	42	126		1.1	71	1	3.561		4.3	3	3.57509	3	1	1.3722	3	1	G2	0		1	0	1	0	0	1	1	1	0
M	54	88.2	128	80	-	144	31	36	48	357	45	127	6.2	1.4	57	1	2.818		4.9	2	1.9375	3	1	-0.2343	2	1	G3a	1		2	0	0	1	0	0	1	0	0
M	67	86.5	116	80	+	232	29	26	146	157	45	78	5.8	1	80	1	1.998		4.0	2	1.64247	3	1	-0.220769	2	0	G2	0		2	1	0	1	0	0	0	0	0
M	59	93.7	124	90	-	241	30	26	68	183	37	90	5.7	1.1	74	1	2.339		4.6	2	1.44036	3	1	-1.16089	2	0	G2	0		1	0	1	1	1	1	0	1	0
M	59	92	114	70	-	252	39	35	80	254	38	99	5.7	1.2	67	0	2.642		4.8	2	1.54341	3	1	-1.43746	2	0	G2	0		1	0	1	1	1	0	0	1	1
M	66	80.5	130	74	-	167	24	19	37	50	59	98	5.8	1.1	72	0	2.345		4.6	2	2.17602	3	1	0.0461263	2	0	G2	0		1	0	0	0	0	1	0	0	0
M	48	91	120	88	-	330	27	38	70	251	49	101	5.5	0.9	97	1	1.947		4.6	2	0.637088	1	1	-3.05098	1	0	G1	0		1	0	1	1	0	1	1	1	0
M	67	87.3	131	86	-	246	28	43	24	86	68	91	6.2	1.1	72	0	2.897		4.5	2	1.16296	2	1	-1.11715	2	0	G2	0		1	0	0	0	0	1	0	0	1
M	50	87.5	130	86	-	279	28	35	44	431	32	93		1.1	76	1	2.167		4.7	2	0.848183	1	0	-3.4966	1	0	G2	0		1	0	0	1	1	1	0	1	0
M	38	93.5	144	82	++	278	35	43	47	731	38	94	5.6	1	91	1	2.102		4.7	2	0.729579	1	0	-3.46259	1	0	G1	0		3	1	1	1	1	1	0	1	1
M	38	97	130	80	-	294	70	89	67	702	33	96	5.4	1.1	80	1	2.817		4.9	2	0.959046	1	0	-3.69815	1	0	G2	0		1	0	1	1	1	1	0	1	1
M	30	89.6	114	72	-	219	25	20	26	83	50	94	5.4	1.2	80	0	2.604		4.8	2	0.765777	1	0	-2.8891	1	0	G2	0		1	0	0	0	0	0	0	0	0
M	46	85	118	80	-	211	18	20	23	125	53	92	5.2	1	87	0	2.479		4.5	2	0.877471	1	0	-2.5672	1	0	G2	0		1	0	0	0	0	0	0	0	0
M	46	86	110	72	-	205	19	17	24	93	48	93	5.5	1	92	0	2.626		4.7	2	1.03403	2	0	-2.47153	1	0	G1	0		1	0	0	0	0	0	0	0	0
F	56	95	110	80	-	235	28	26	22	123	61	118	6.4	0.8	75	1	2.724		4.5	2	1.30855	3	1	-0.574246	2	0	G2	0		1	0	1	0	0	0	1	0	0
M	44	92.6	110	78	-	278	60	70	109	187	46	91	5.6	1.1	79	1	2.463		4.8	2	1.13504	2	0	-3.44243	1	0	G2	0		1	0	1	1	0	0	0	0	1
M	58	91.6	120	78	-	349	26	35	21	83	57	175	8.6	1.1	76	1	3.198		4.8	3	0.730368	1	1	-2.69897	1	1	G2	0		1	0	1	0	0	1	1	1	0
M	32	91	118	78	-	243	29	28	54	241	50	85	5.4	1	95	1	1.983		4.5	2	0.72171	1	0	-3.20704	1	0	G1	0		1	0	1	1	0	0	0	0	0
M	52	113	124	80	-	317	26	11	40	245	37	98	5.8	1.1	77	0	3.478		4.9	3	1.28594	2	1	-0.158	2	0	G2	0		1	0	1	1	1	0	0	1	0
F	48	73.8	100	68	-	206	17	11	17	146	45	94	5.7	0.8	83	1	2.003		4.4	2	1.19434	2	1	-0.6872	2	0	G2	0		1	0	0	0	1	0	0	0	0
M	39	88.5	106	70	-	262	46	70	34	78	42	113	6.7	1.1	81	1	2.352		4.7	2	0.818412	1	1	-2.42143	1	1	G2	0		1	0	0	0	0	0	1	0	1
M	43	96.1	120	78	-	385	28	20	33	101	57	90	5.8	1.2	72	1	2.356		5.4	2	0.699279	1	1	-3.411	1	0	G2	0		1	0	1	0	0	0	0	0	0
M	41	83.8	120	78	-	258	34	21	87	48	49	84	5.9	1.1	80	1	2.395		5.1	2	1.17905	2	1	-1.94554	1	0	G2	0		1	0	0	0	0	0	0	0	1
F	40	71	120	73	-	256	18	9	11	31	77	55	5.4	0.9	75	0	1.956		4.8	2	0.9375	1	0	-2.7934	1	0	G2	0		1	0	0	0	0	0	0	0	0
M	62	83	110	80	-	244	21	24	47	250	50	86	6	1.2	66	1	1.712		4.8	1	1.08922	2	1	-1.42175	2	0	G2	0		1	0	0	1	0	0	0	0	0
M	68	94.6	138	84	-	359	40	26	19	125	48	85	5.8	1.2	65	1	2.827		4.5	2	1.48589	3	1	-1.59552	1	0	G2	0		1	0	1	0	0	1	0	0	1
M	70	81.2	120	88	-	259	36	35	32	89	57	98	6.4	1	79	0	3.007		4.2	3	1.64462	3	1	-1.09231	2	0	G2	0		1	0	0	0	0	1	0	0	1
M	33	77.8	110	72	-	339	24	16	16	60	74	98	5.8	1.3	69	0	2.626		4.9	2	0.584071	1	1	-3.2522	1	0	G2	0		1	0	0	0	0	0	0	0	0
M	72	77	126	74	-	275	22	12	22	111	51	105	5.7	1.2	63	0	2.401		4.8	2	1.66277	3	1	-0.788	2	0	G2	0		1	0	0	0	0	1	1	0	0
F	43	86.5	112	70	-	244	23	20	13	46	86	90	5.7	0.9	74	0	2.074		4.5	2	0.906341	1	1	-1.3349	2	0	G2	0		1	0	1	0	0	0	0	0	0
M	41	85.8	127	75	-	304	15	10	28	184	36	151	7.3	1.3	67	0	2.771		5.1	2	0.639737	1	1	-2.5204	1	1	G2	0		1	0	0	1	1	1	1	1	0
F	62	96.6	114	62	-	219	27	28	32	121	41	120	7.8	0.7	89	1	3.086		4.9	3	1.44455	3	1	-0.801757	2	1	G2	0		1	0	1	0	1	1	1	1	0
M	47	80	114	66	-	187	21	16	32	115	64	84	5.4	1	85	0	2.587		4.4	2	1.31952	3	0	-1.89423	1	0	G2	0	0	1	0	0	0	0	0	0	0	0
F	56	66.2	98	60	+	276	39	38	38	105	77	88	5.4	0.9	69	1	2.163		4.1	2	1.28367	2	0	-2.91635	1	0	G2	0		2	1	0	0	0	0	0	0	1
M	58	107	104	68	-	227	30	37	30	120	46	95	6	1.3	61	1	2.754		4.4	2	1.26015	2	1	-0.255297	2	0	G2	0		1	0	1	0	0	0	0	0	0
M	53	95.8	100	64	++	327	18	18	34	142	49	81	5.5	1.4	57	1	1.995		4.2	2	0.687645	1	0	-3.3406	1	0	G3a	1		4	1	1	0	0	0	0	0	0
M	53	92.4	119	77	++	320	18	15	31	181	40	89	5.6	1.4	57	0	2.902		3.9	2	0.769755	1	0	-2.8724	1	0	G3a	1		4	1	1	1	0	0	0	0	0
M	45	99.6	100	60	-	259	33	17	24	109	55	165		1.5	55	1	2.853		5.0	2	1.3906	3	1	-0.833435	2	1	G3a	1		2	0	1	0	0	0	1	0	0
F	48	82.5	120	80	-	291	13	10	10	121	50	74	5.5	1	64	0	2.304		4.0	2	0.678097	1	0	-2.8918	1	0	G2	0		1	0	0	0	0	0	0	0	0
M	62	80.2	154	90	-	190	31	29	158	401	47	148		0.9	92	1	2.733		4.8	2	1.87845	3	1	-0.649924	2	1	G1	0		1	0	0	1	0	1	1	1	0
M	42	90.3	104	70	-	226	40	83	51	219	43	89	5.6	1.2	72	0	2.589		5.1	2	0.815947	1	0	-3.67309	1	0	G2	0		1	0	1	1	0	0	0	0	1
M	54	85.1	126	76	-	269	23	27	34	88	32	114	6.4	0.9	95	1	2.667		4.7	2	0.888561	1	1	-2.05607	1	0	G1	0		1	0	0	0	1	0	1	0	0
F	52	66.8	90	60	-	195	21	12	17	99	66	93		0.7	97	0	2.29		4.5	2	1.61658	3	0	-1.5401	1	0	G1	0		1	0	0	0	0	0	0	0	0
M	58	75.2	119	70	-	235	25	15	15	50	84	95	5.4	1	83	0	2.592		4.3	2	1.59314	3	0	-1.845	1	0	G2	0		1	0	0	0	0	0	0	0	0
M	52	89.4	107	72	-	318	23	34	44	104	47	103	5.8	1.1	79	1	2.589		4.9	2	0.645007	1	1	-2.87529	1	0	G2	0		1	0	0	0	0	0	1	0	0
M	60	90.6	111	72	-	228	26	25	19	52	50	126	6.6	1.1	74	1	2.472		4.2	2	1.36842	3	1	-0.7566	2	1	G2	0		1	0	1	0	0	0	1	0	0
M	39	89.9	100	68	-	212	20	17	29	134	42	99	5.6	1	90	0	2.619		4.7	2	0.892348	1	0	-2.58469	1	0	G1	0		1	0	0	0	0	0	0	0	0
M	38	94	130	80	-	317	44	55	115	369	41	80	6	1	91	1	2.461		4.8	2	0.711206	1	1	-3.0604	1	0	G1	0		1	0	1	1	0	1	0	1	1
M	55	85.8	104	70	-	280	16	17	29	268	38	77	5.3	1	84	1	2.585		4.4	2	0.762255	1	0	-3.03384	1	0	G2	0		1	0	0	1	1	0	0	0	0
F	69	90.5	120	80	-	230	51	55	35	88	57	100	7	0.9	67	1	1.987		4.3	2	2.06305	3	1	-0.2042	2	1	G2	0		1	0	1	0	0	0	1	0	1
F	69	84.2	124	70	-	230	30	23	22	76	59	97	7	0.9	67	1	1.831		4.5	1	1.87663	3	1	-0.0192957	2	1	G2	0		1	0	0	0	0	0	0	0	0
M	57	77.6	124	80	-	248	29	31	108	238	51	117	6	1.1	74	0	2.35		4.7	2	1.19713	2	1	-1.93707	1	0	G2	0		1	0	0	1	0	0	1	0	0
M	43	79.6	110	68	-	388	19	32	30	264	36	96	5.4	1	88	1	2.388		4.8	2	0.372233	1	0	-5.60259	1	0	G2	0		1	0	0	1	1	0	0	0	0
M	42	84	114	74	-	292	23	37	151	215	53	97	5.6	1	89	0	2.125		4.5	2	0.543868	1	0	-4.12839	1	0	G2	0		1	0	0	1	0	0	0	0	0
F	70	77	110	60	-	279	26	17	31	52	53	79	6.1	0.9	68	0	2.108		4.6	2	1.58213	3	1	-1.14868	2	0	G2	0		1	0	0	0	0	0	0	0	0
M	70	78	110	66	-	206	33	23	28	88	67	95	5.5	1.1	71	0	2.081		4.3	2	2.3382	3	0	-0.990365	2	0	G2	0		1	0	0	0	0	0	0	0	0
M	53	94.2	108	74	-	388	26	39	47	149	54	88	5.9	0.9	95	1	2.647		4.7	2	0.568703	1	1	-3.3346	1	0	G1	0		1	0	1	0	0	0	0	0	1
M	42	97	150	98	-	215	96	60	432	346	72	115	5.4	1	89	1	2.488		5.0	2	2.42106	3	1	-0.6444	2	0	G2	0		1	0	1	1	0	1	1	1	1
M	30	76.2	104	72	-	152	21	14	20	55	56	101	5.6	1.1	86	0	2.77		5.1	2	1.10773	2	1	-1.13	2	0	G2	0		1	0	0	0	0	0	1	0	0
M	58	97.8	134	83	-	255	19	19	74	176	37	106	6.2	1.1	74	1	3.08		4.2	3	0.991436	1	1	-0.7136	2	0	G2	0		1	0	1	1	1	1	1	1	0
F	53	67.4	112	64	-	176	33	23	71	82	91	90	5.6	1	64	0	2.371		5.2	2	2.07211	3	0	-2.37797	1	0	G2	0		1	0	0	0	0	0	0	0	0
M	52	81.2	106	70	-	209	38	30	42	87	55	99	5.4	1	85	0	2.559		5.0	2	1.72616	3	0	-2.399	1	0	G2	0		1	0	0	0	0	0	0	0	1
M	42	87.9	90	60	-	348	42	60	72	112	49	94		1.1	80	1	1.813		4.7	1	0.654401	1	0	-4.7228	1	0	G2	0		1	0	0	0	0	0	0	0	1
M	56	95.1	119	72	-	207	36	34	39	43	54	80	5.2	1	83	1	3.02		4.9	3	1.67025	3	0	-1.92296	1	0	G2	0		1	0	1	0	0	0	0	0	1
M	39	110.5	118	84	-	250	29	47	137	97	42	85	5.4	1	90	1	2.536		4.8	2	0.659893	1	0	-2.89015	1	0	G1	0		1	0	1	0	0	0	0	0	1
M	56	82.1	112	62	+	187	27	38	29	161	45	117		1	83	1	1.959		4.6	2	1.31165	3	1	-0.886579	2	0	G2	0		2	1	0	1	0	0	1	0	0
M	62	83.3	118	74	-	292	23	28	37	175	38	95		1	81	1	2.448		4.4	2	0.922906	1	0	-3.11519	1	0	G2	0		1	0	0	1	1	0	0	0	0
M	59	84.4	112	70	-	232	22	20	35	63	32	87	6	1.1	77	0	2.656		4.9	2	1.25104	2	1	-1.2764	2	0	G2	0		1	0	0	0	1	0	0	0	0
M	60	102	138	80	-	198	17	20	37	91	32	188		1.2	66	1	5.772		4.5	4	1.15191	2	1	0.0181	2	1	G2	0		1	0	1	0	1	1	1	1	0
M	49	82.1	110	76	-	232	19	13	27	190	38	97		1	86	1	2.41		4.3	2	1.11299	2	0	-1.86268	1	0	G2	0		1	0	0	1	1	0	0	0	0
F	66	72.5	120	80	-	264	33	22	25	38	57	98	6.2	0.8	78	0	2.499		4.6	2	1.75891	3	1	-0.9334	2	0	G2	0		1	0	0	0	0	0	0	0	0
M	34	71	116	78	-	194	20	18	17	160	49	102	5.6	1.1	84	0	2.132		4.6	2	0.826173	1	1	-1.8368	1	0	G2	0		1	0	0	1	0	0	1	0	0
M	46	71.1	120	76	-	216	27	21	23	382	49	91	5.6	1.2	71	0	2.592		5.2	2	1.25475	2	0	-3.03194	1	0	G2	0		1	0	0	1	0	0	0	0	0
M	46	90	116	78	-	211	51	96	185	199	23	106	6.1	0.9	98	1	2.393		5.0	2	1.13478	2	1	-1.99126	1	0	G1	0		1	0	1	1	1	0	1	1	1
M	58	84.2	116	68	-	271	95	102	65	118	61	90	5.4	1.1	74	0	2.277		4.8	2	2.01318	3	0	-3.02314	1	0	G2	0		1	0	0	0	0	0	0	0	1
M	55	84.2	114	76	-	399	24	28	46	169	24	103	5.8	1	83	0	2.942		5.0	3	0.625204	1	1	-3.78903	1	0	G2	0		1	0	0	1	1	0	1	1	0
M	60	80	112	70	-	195	27	16	23	142	67	96	5.5	1.2	66	0	2.75		4.7	2	2.07692	3	0	-1.30637	2	0	G2	0		1	0	0	0	0	0	0	0	0
F	59	72	112	70	-	215	19	13	13	92	47	108	5.9	0.6	110	0	2.469		4.8	2	1.44609	3	1	-0.913477	2	0	G1	0		1	0	0	0	1	0	1	0	0
F	59	71.5	100	60	-	209	19	15	21	125	52	96	5.8	0.7	88	0	1.669		4.6	1	1.38488	3	1	-0.9058	2	0	G2	0		1	0	0	0	0	0	0	0	0
M	41	85.5	136	88	-	284	19	18	19	63	48	94	5.7	1.1	80	0	2.557		4.6	2	0.646521	1	1	-2.5208	1	0	G2	0		1	0	0	0	0	1	0	0	0
M	44	86.5	114	80	-	223	21	22	46	66	62	99	5.6	1	88	0	2.357		4.9	2	0.883397	1	0	-3.1576	1	0	G2	0		1	0	0	0	0	0	0	0	0
M	50	87.2	92	64	+	214	26	28	174	94	70	103	5.4	1	86	0	2.459		4.6	2	1.14802	2	1	-1.41291	2	0	G2	0		2	1	0	0	0	0	1	0	0
F	50	73.8	104	70	-	273	20	15	13	43	72	79	5.1	0.8	82	0	2.152		4.4	2	0.945783	1	0	-2.8712	1	0	G2	0		1	0	0	0	0	0	0	0	0
M	53	98	140	98	-	278	41	43	32	81	52	91	5.2	1.1	75	1	2.025		4.7	2	1.19201	2	0	-2.96685	1	0	G2	0		1	0	1	0	0	1	0	0	1
M	69	91.2	130	72	-	223	31	31	27	141	40	142	7.2	1	78	1	2.176		4.9	2	1.72276	3	1	-0.55	2	1	G2	0		1	0	1	0	0	1	1	1	0
F	63	82.5	106	66	-	330	26	24	18	67	55	105	6	0.6	108	0	2.959		4.8	3	1.0132	2	1	-2.2777	1	0	G1	0		1	0	0	0	0	0	1	0	0
M	42	82.5	120	70	-	244	28	25	17	55	47	96	5.4	1.1	80	1	2.598		4.9	2	0.963934	1	0	-3.0682	1	0	G2	0		1	0	0	0	0	0	0	0	0
F	52	70.2	104	66	-	203	17	9	15	64	53	79	5.2	0.7	94	0	2.274		4.8	2	1.45156	3	0	-1.7798	1	0	G1	0		1	0	0	0	0	0	0	0	0
M	52	81.8	108	80	-	272	23	13	28	30	63	80	4.9	1.1	76	0	2.556		5.1	2	1.21952	2	0	-2.94626	1	0	G2	0		1	0	0	0	0	0	0	0	0
F	36	65.6	99	62	+	254	26	21	22	15	85	57	5.4	0.8	88	0	2.135		4.8	2	0.804142	1	0	-3.83889	1	0	G2	0		2	1	0	0	0	0	0	0	0
M	51	87.2	113	71	-	243	22	25	37	195	39	111	5.4	1.1	76	1	2.198		4.7	2	0.923457	1	1	-1.914	1	0	G2	0		1	0	0	1	1	0	1	1	0
M	57	73.2	110	72	-	227	30	23	18	29	57	80	5	1.2	67	0	2.337		4.6	2	1.57075	3	0	-2.2501	1	0	G2	0		1	0	0	0	0	0	0	0	0
M	57	94.1	106	70	-	311	38	44	51	52	53	132	7.8	0.9	92	1	2.248		4.7	2	1.04996	2	1	-2.1504	1	1	G1	0		1	0	1	0	0	1	1	1	1
M	61	83	100	60	-	245	27	16	28	45	59	97	5.6	1	82	1	2.241		4.9	2	1.68061	3	0	-1.83518	1	0	G2	0		1	0	0	0	0	0	0	0	0
M	61	86	108	70	-	173	28	28	47	99	45	103	5.6	1.2	67	0	2.049		5.1	2	1.86579	3	1	-0.751	2	0	G2	0		1	0	0	0	0	0	1	0	0
M	58	83.8	128	86	-	304	45	28	42	73	66	78	5.3	1	83	0	2.307		4.8	2	1.62251	3	0	-3.05573	1	0	G2	0		1	0	0	0	0	1	0	0	1
M	36	103.7	120	66	-	243	35	29	29	78	46	118	7.3	1	92	1	1.908		4.8	1	0.962865	1	1	-1.36537	2	1	G1	0		1	0	1	0	0	0	1	0	1
F	49	70.5	105	65	-	337	17	12	13	59	64	83	6	0.8	82	0	2.007		4.3	2	0.71355	1	1	-2.4711	1	0	G2	0		1	0	0	0	0	0	0	0	0
M	63	73	120	65	-	244	20	16	29	142	47	89	5.5	0.8	105	1	2.271		4.7	2	1.29098	2	0	-2.5005	1	0	G1	0		1	0	0	0	0	0	0	0	0
M	47	99.3	124	82	-	237	60	83	64	114	42	102	5.7	1.1	80	1	2.125		5.0	2	1.30606	3	1	-1.81114	1	0	G2	0		1	0	1	0	0	0	1	0	1
M	38	104.5	124	70	-	239	29	47	63	232	49	91	5.7	1.1	81	1	2.521		4.6	2	0.672566	1	1	-1.50335	1	0	G2	0		1	0	1	1	0	0	0	0	1
M	48	87.8	96	60	-	275	30	35	113	108	62	81	5.3	1.1	77	1	2.215		4.9	2	0.885107	1	0	-3.64103	1	0	G2	0		1	0	0	0	0	0	0	0	0
M	52	92.2	92	60	-	291	40	44	101	370	50	97	5.7	0.8	109	1	2.646		4.9	2	1.07757	2	1	-2.4444	1	0	G1	0		1	0	1	1	0	0	0	0	1
M	41		134	88	-	247	50	68	65	108	50	95	5.4	1.2	72	1	1.908		4.8	1	1.00647	2	0	-3.40266	1	0	G2	0		1	0		0	0	1	0	0	1
M	34	92	114	70	-	238	20	26	39	167	42	102		1.2	73	1	2.897		4.4	2	0.560332	1	1	-1.83506	1	0	G2	0		1	0	1	1	0	0	1	1	0
M	44	82.2	123	81	-	288	18	20	18	196	51	85	5.8	1.1	76	0	2.399		4.8	2	0.614919	1	1	-2.682	1	0	G2	0		1	0	0	1	0	0	0	0	0
M	39	92.6	120	72	-	256	35	39	35	302	31	88	5.7	1	90	1	2.467		4.3	2	0.853808	1	1	-1.67234	1	0	G1	0		1	0	1	1	1	0	0	1	1
M	60	84.2	122	70	-	253	24	21	58	100	51	77	5.9	1	82	0	2.729		4.4	2	1.24203	2	1	-1.35617	2	0	G2	0		1	0	0	0	0	0	0	0	0
M	60	88.4	118	80	-	261	41	26	233	360	64	99	5.7	1.6	47	1	2.558		4.5	2	1.84845	3	1	-0.908446	2	0	G3a	1		2	0	0	1	0	0	0	0	1
M	48	90	116	70	-	266	31	30	73	181	37	79	5.9	0.9	95	1	2.038		4.8	2	1.02132	2	1	-1.9468	1	0	G1	0		1	0	1	1	1	1	0	1	0
M	48	81.6	100	70	++	124	26	19	122	72	48	75	5.8	1.1	77	0	4.894		4.3	4	2.30896	3	1	0.354137	2	0	G2	0		3	1	0	0	0	0	0	0	0
F	51	77.5	114	70	-	192	20	15	7	54	72	92	5.8	0.8	81	0	2.775		4.0	2	1.37168	3	1	-0.1616	2	0	G2	0		1	0	0	0	0	0	0	0	0
F	48	84.8	114	78	-	372	15	11	13	60	50	90	5	0.8	82	0	2.456		4.1	2	0.58357	1	0	-3.7128	1	0	G2	0		1	0	0	0	0	0	0	0	0
M	57	89	140	80	-	224	21	23	50	283	44	116	5.9	1.1	74	1	2.927		4.8	3	1.11425	2	1	-0.792087	2	0	G2	0		1	0	0	1	0	1	1	1	0
M	49	82.3	103	64	-	328	37	40	33	94	55	90	5.9	0.9	97	0	2.71		4.4	2	0.873965	1	1	-2.65305	1	0	G1	0		1	0	0	0	0	0	0	0	1
F	62	74.4	130	70	-	313	24	21	23	74	59	100	6.1	0.8	80	1	1.781		4.4	1	1.03741	2	1	-1.79897	1	0	G2	0		1	0	0	0	0	1	1	0	0
M	59	79	110	66	-	163	24	25	17	78	45	92	5.8	1.1	74	0	2.53		4.2	2	1.73742	3	1	0.085	2	0	G2	0		1	0	0	0	0	0	0	0	0
M	48	83.1	114	78	-	345	22	24	65	189	44	114	5.8	1.3	64	1	2.5		4.3	2	0.624797	1	1	-2.7969	1	0	G2	0		1	0	0	1	0	0	1	0	0
M	61	84	103	64	-	189	29	30	23	134	41	90	5.7	1	85	0	2.039		4.6	2	1.70886	3	1	-0.6338	2	0	G2	0		1	0	0	0	0	0	0	0	0
M	52	85.6	116	76	-	329	26	28	136	180	56	91		1	82	0	2.349		4.3	2	0.776608	1	0	-3.78471	1	0	G2	0		1	0	0	1	0	0	0	0	0
M	45	93	130	90	-	246	41	21	46	163	49	108		1.4	59	0	2.535		4.6	2	1.63663	3	1	-0.643143	2	0	G3a	1		2	0	1	1	0	1	1	1	1
M	67	71.8	110	76	+	234	45	27	56	115	71	105	5.8	0.8	104	0	2.34		4.0	2	2.47965	3	1	-0.2556	2	0	G1	0		2	1	0	0	0	0	1	0	1
F	61	71.6	115	77	-	274	26	9	29	51	70	86	6	0.7	91	0	2.054		4.2	2	1.92944	3	1	0.2026	2	0	G1	0		1	0	0	0	0	0	0	0	0
M	63	84.8	120	79	-	259	21	9	27	219	30	91	5.6	1.2	66	0	2.012		4.5	2	1.7027	3	0	-0.8424	2	0	G2	0		1	0	0	1	1	0	0	0	0
M	62	85.3	112	69	-	225	28	41	93	133	50	89	5.9	1	81	0	3.216		4.7	3	1.20497	2	1	-1.4023	2	0	G2	0		1	0	0	0	0	0	0	0	1
M	32	76.2	118	80	-	216	20	15	23	53	50	79	5.3	1.1	85	0	2.313		5.0	2	0.765034	1	0	-3.2298	1	0	G2	0		1	0	0	0	0	0	0	0	0
F	58	72.6	148	76	-	303	28	16	18	85	61	95	5.5	0.8	79	0	2.057		4.7	2	1.33993	3	0	-2.8447	1	0	G2	0		1	0	0	0	0	1	0	0	0
M	54	81.2	106	68	-	184	40	50	207	201	59	114	5.3	1	80	0	2.303		5.2	2	1.66016	3	1	-1.5956	1	0	G2	0		1	0	0	1	0	1	1	1	1
F	67	73	136	76	-	209	28	19	13	47	75	125		0.7	90	0	2.184		4.8	2	2.05925	3	1	-0.377053	2	0	G1	0		1	0	0	0	0	1	1	0	0
M	33	79	120	66	-	344	23	16	31	115	52	94	5	1.1	81	0	2.636		4.9	2	0.551599	1	0	-4.86627	1	0	G2	0		1	0	0	0	0	0	0	0	0
M	62	71.3	99	60	-	244	32	29	43	41	64	76	5.7	1.1	73	0	2.324		4.6	2	1.50992	3	1	-1.51479	1	0	G2	0		1	0	0	0	0	0	0	0	0
M	48	101.2	108	74	-	213	67	33	64	134	60	97	5.8	1	86	1	4.225		5.2	4	2.62833	3	1	-0.046	2	0	G2	0		1	0	1	0	0	0	0	0	1
M	51	66.5	128	72	-	167	35	43	47	45	60	74		1	85	0	3.033		4.4	3	1.63	3	0	-2.24299	1	0	G2	0		1	0	0	0	0	0	0	0	1
F	64	93.3	108	66	-	233	38	37	25	105	66	101	6	0.9	67	0	2.682		4.8	2	1.71596	3	1	-0.499643	2	0	G2	0		1	0	1	0	0	0	1	0	1
M	42	89.3	112	76	-	248	23	27	71	557	37	99		0.9	100	0	2.349		4.7	2	0.749624	1	0	-2.88707	1	0	G1	0		1	0	0	1	1	0	0	0	0
M	50	88.5	122	82	-	199	25	26	35	116	54	86		1.2	69	0	2.149		4.8	2	1.23189	2	0	-2.28748	1	0	G2	0		1	0	0	0	0	0	0	0	0
M	40	97.3	130	80	-	258	34	63	68	104	55	137		1	89	1	2.333		4.7	2	0.664124	1	1	-2.27011	1	1	G2	0		1	0	1	0	0	1	1	1	1
F	61	88.3	100	60	+	210	33	28	31	185	38	125	7	0.8	82	1	2.402		4.4	2	1.81153	3	1	-0.273614	2	1	G2	0		2	1	1	1	1	1	1	1	0
M	36	79.6	112	64	-	286	30	33	40			94	6.2	1	88	0	1.846		5.3	1	0.657356	1	1	-3.4046	1	0	G2	0		1	0	0			0	0	0	0
M	47	89	120	80	-	141	28	41	67	160	48	95		1.2	70	1	2.628		4.3	2	1.45762	3	0	-1.6843	1	0	G2	0		1	0	0	1	0	0	0	0	1
F	54	73.6	104	70	-	198	93	127	50	95	40	77	5.7	0.6	112	0	3.796		4.4	4	2.25066	3	1	-1.34484	2	0	G1	0		1	0	0	0	1	0	0	0	1
M	59	77	98	60	-	201	24	14	38	70	64	91	5.8	1	82	0	2.543		4.3	2	1.8828	3	1	-0.141857	2	0	G2	0		1	0	0	0	0	0	0	0	0
M	56	106.5	118	80	-	243	24	31	70	156	62	83	5.6	1.4	56	1	1.99		4.4	2	0.993373	1	0	-2.10775	1	0	G3a	1		2	0	1	1	0	0	0	0	0
F	61	83	122	70	-	277	27	20	17	97	59	89	5.6	0.8	79	0	2.113		4.4	2	1.32953	3	0	-2.0579	1	0	G2	0		1	0	0	0	0	0	0	0	0
F	80	90.2	124	70	-	108	63	34	121	67	56	93	5.7	0.9	65	0	5.503		3.7	4	8.00327	3	1	3.06361	3	0	G2	0		1	0	1	0	0	0	0	0	1
M	37	104	136	88	+	394	44	75	231	524	44	115	6.5	1.2	74	1	2.043		5.1	2	0.47712	1	1	-4.1692	1	1	G2	0		2	1	1	1	0	1	1	1	1
M	52	77	120	80	-	244	23	15	30	55	78	83	5.8	1	84	1	2.22		4.1	2	1.2656	2	1	-0.8754	2	0	G2	0		1	0	0	0	0	0	0	0	0
F	42	72	116	76	-	301	41	69	140	78	50	95		0.5	146	0	2.778		3.9	2	0.688719	1	0	-3.70734	1	0	G1	0		1	0	0	0	0	0	0	0	1
M	45	85	108	72	-	253	24	32	57	46	50	103	5.9	0.9	98	0	2.653		4.4	2	0.75462	1	1	-1.9617	1	0	G1	0		1	0	0	0	0	0	1	0	0
M	45	90.4	112	78	-	255	21	22	38	65	45	82	5.6	1	86	1	2.427		4.8	2	0.790097	1	0	-3.0946	1	0	G2	0		1	0	1	0	0	0	0	0	0
F	38	64.8	111	74	-	111	20	10	14	30	59	89	5.4	0.9	76	0	2.401		4.6	2	2.16516	3	0	-1.1324	2	0	G2	0		1	0	0	0	0	0	0	0	0
M	46	93	120	70	-	206	75	112	77	203	64	112	6.1	1	87	0	2.087		4.7	2	1.5825	3	1	-1.50665	1	0	G2	0		1	0	1	1	0	0	1	1	1
M	57	77.2	118	75	-	208	25	21	54	53	59	88	5.7	1.1	74	1	2.457		4.6	2	1.495	3	1	-0.910629	2	0	G2	0		1	0	0	0	0	0	0	0	0
F	58	83.5	113	73	-	256	42	35	22	102	43	83	5.7	0.8	81	0	2.224		4.2	2	1.60843	3	1	-1.2054	2	0	G2	0		1	0	0	0	1	0	0	0	1
M	51	81.2	110	70	-	254	27	20	38	69	46	85	5.8	1.3	63	0	2.243		4.8	2	1.21223	2	1	-1.7517	1	0	G2	0		1	0	0	0	0	0	0	0	0
M	40	83.4	118	76	-	225	39	55	146	181	70	99	5.6	1.1	80	0	2.318		5.0	2	0.93489	1	0	-3.415	1	0	G2	0		1	0	0	1	0	0	0	0	1
M	47	82.2	132	84	-	452	18	16	68	144	81	91	5.2	1.2	69	0	2.61		4.7	2	0.46792	1	0	-5.59125	1	0	G2	0		1	0	0	0	0	1	0	0	0
M	44	99	108	76	-	195	28	42	58	542	42	161	8.7	1.2	74	1	2.574		5.3	2	0.974881	1	1	-1.3572	2	1	G2	0		1	0	1	1	0	0	1	1	1
M	49	72	100	62	-	243	21	15	22	38	42	77	5.8	1.1	78	0	1.943		4.5	2	1.09336	2	1	-1.6138	1	0	G2	0		1	0	0	0	0	0	0	0	0
M	56	82.3	118	80	-	210	31	24	48	57	75	85	5.4	1	83	0	2.761		4.9	2	1.68743	3	0	-1.98525	1	0	G2	0		1	0	0	0	0	0	0	0	0
M	56	82	92	60	-	205	35	25	39	37	78	89	5.1	1.1	73	0	2.725		5.0	2	1.9122	3	0	-1.8226	1	0	G2	0		1	0	0	0	0	0	0	0	1
M	54	86	120	80	-	215	22	19	71	81	57	107	5.7	1	84	1	2.619		4.0	2	1.26766	2	1	-0.448084	2	0	G2	0		1	0	0	0	0	0	1	0	0
M	54	97.5	120	80	-	217	38	37	89	94	60	118	5.6	1.1	75	1	2.535		4.5	2	1.55459	3	1	-0.642243	2	1	G2	0		1	0	1	0	0	0	1	0	1
M	53	83.8	112	70	-	218	17	16	23	120	47	107	5.8	1.2	71	0	2.27		4.7	2	1.03326	2	1	-1.25913	2	0	G2	0		1	0	0	0	0	0	1	0	0
M	50	87.2	140	90	-	249	30	40	63	201	47	96	5.2	1.1	78	1	2.629		4.9	2	0.952493	1	0	-3.0343	1	0	G2	0		1	0	0	1	0	1	0	0	1
M	54	71	102	60	-	266	20	19	17	100	65	91	5.9	0.9	91	0	2.679		4.9	2	0.931462	1	1	-2.12889	1	0	G1	0		1	0	0	0	0	0	0	0	0
M	43	83.2	116	70	-	339	18	25	39	224	32	124	6	1	88	1	2.596		4.4	2	0.456637	1	1	-3.0612	1	0	G2	0		1	0	0	1	1	0	1	1	0
M	60	95.2	104	70	-	192	33	35	39	115	52	91	6.6	1.1	73	1	2.756		4.5	2	1.74313	3	1	-0.366571	2	1	G2	0		1	0	1	0	0	0	0	0	0
M	60	89.2	100	60	-	158	60	73	50	158	49	113	7.3	0.9	88	1	2.621		5.1	2	2.66676	3	1	-0.468501	2	1	G2	0		1	0	0	1	0	0	1	0	1
M	41	89.4	120	76	-	179	26	20	28	129	47	103	5.8	1.1	79	1	2.631		4.8	2	1.33165	3	1	-0.745	2	0	G2	0		1	0	0	0	0	0	1	0	0
M	47	96	104	64	-	269	26	38	30	101	45	102	5.3	1	86	1	2.66		4.7	2	0.736932	1	1	-1.97343	1	0	G2	0		1	0	1	0	0	0	1	0	0
M	48	92	130	80	-	305	22	40	81	224	42	106	5.7	1	86	1	2.732		5.0	2	0.547437	1	1	-2.8199	1	0	G2	0		1	0	1	1	0	1	1	1	1
M	44	94.7	110	66	-	236	31	32	41	694	46	94	6.3	1	88	1	2.503		4.2	2	1.02171	2	1	-1.21294	2	0	G2	0		1	0	1	1	0	0	0	0	0
M	58	90	132	92	-	216	25	20	17	84	49	96	5.2	1.1	74	1	2.429		4.6	2	1.50106	3	0	-1.7855	1	0	G2	0		1	0	1	0	0	1	0	0	0
M	51	91	100	64	-	286	32	48	30	255	42	91	5.4	1.1	73	1	2.823		5.2	2	0.823633	1	0	-3.7212	1	0	G2	0		1	0	1	1	0	1	0	1	1
F	36	69.8	90	60	-	308	15	8	10	71	41	79	5.5	0.8	88	0	1.939		4.2	1	0.619866	1	0	-3.35455	1	0	G2	0		1	0	0	0	1	0	0	0	0
M	45	87.8	114	70	-	297	18	16	63	106	42	102	5.4	0.9	98	0	2.54		4.4	2	0.681818	1	1	-2.07785	1	0	G1	0		1	0	0	0	0	0	1	0	0
M	54	85	120	74	-	280	28	21	21	77	57	111	5.8	1.2	68	0	2.368		4.9	2	1.17838	2	1	-1.9014	1	0	G2	0		1	0	0	0	0	0	1	0	0
F	46	68.6	105	70	-	118	21	16	17	156	85	82	5.7	0.7	97	0	2.282		3.9	2	2.04661	3	1	0.218975	2	0	G1	0		1	0	0	1	0	0	0	0	0
M	57	76.9	138	88	-	329	22	12	48	104	59	105	6	1	83	0	3.23		4.2	3	1.1003	2	1	-1.6772	1	0	G2	0		1	0	0	0	0	1	1	0	0
M	56	69.5	109	73	-	167	31	28	20	43	76	86	5.4	1	83	0	2.565		4.9	2	1.96451	3	0	-2.30453	1	0	G2	0		1	0	0	0	0	0	0	0	0
M	58	101.2	128	77	-	210	57	71	111	269	37	93	6	1.1	74	1	3.047		4.6	3	1.86833	3	1	-0.512611	2	0	G2	0		1	0	1	1	1	0	0	1	1
M	58	99.6	118	78	-	198	59	77	107	206	37	103	6.2	1.1	74	1	3.051		4.7	3	1.96956	3	1	-0.440029	2	0	G2	0		1	0	1	1	1	0	1	1	1
M	40	97	122	78	-	311	31	52	34	133	49	113	6.2	1.2	73	1	1.923		4.4	1	0.552917	1	1	-2.87441	1	0	G2	0		1	0	1	0	0	0	1	0	1
M	44	86.4	120	72	-	282	21	24	165	1859	36	288	12.4	0.9	98	0	2.885		4.3	2	0.668832	1	1	-2.31755	1	1	G1	0		1	0	0	1	1	0	1	1	0
M	45	87.2	116	70	-	270	31	33	55	125	44	92	5.5	0.9	98	0	2.275		4.5	2	0.899401	1	0	-3.1912	1	0	G1	0		1	0	0	0	0	0	0	0	0
M	45	82.2	120	77	-	233	23	19	66	434	41	282	12.2	1	87	1	2.235		4.7	2	1.01908	2	1	-1.50018	1	1	G2	0		1	0	0	1	0	0	1	0	0
M	52	86	120	70	-	199	21	23	33	165	53	123	6.2	1.1	73	0	2.598		4.7	2	1.14421	2	1	-1.17829	2	0	G2	0		1	0	0	1	0	0	1	0	0
M	45	74.3	110	76	-	231	29	32	14	86	45	88	5.6	1	83	0	1.793		5.0	1	0.998674	1	0	-3.58281	1	0	G2	0		1	0	0	0	0	0	0	0	0
M	54	95.2	120	78	-	204	38	72	127	214	68	85	5.8	1	84	1	1.76		4.6	1	1.18544	2	1	-1.1933	2	0	G2	0		1	0	1	1	0	0	0	0	1
M	43	87.8	102	64	-	250	16	28	18	88	64	79	5.6	1	88	1	3.053		4.6	3	0.520079	1	0	-3.46369	1	0	G2	0		1	0	0	0	0	0	0	0	0
M	43	87	116	72	-	213	36	72	21	156	47	99	5.7	1.2	71	1	3.228		4.7	3	0.856496	1	1	-1.9048	1	0	G2	0		1	0	0	1	0	0	0	0	1
M	43	89.5	112	76	-	203	22	41	19	102	51	97	5.6	1.1	80	1	3.378		5.0	3	0.727785	1	0	-3.07598	1	0	G2	0		1	0	0	0	0	0	0	0	1
M	43	88	120	68	-	205	19	31	15	37	53	92	5.5	1	92	1	2.582		4.7	2	0.715793	1	0	-2.91303	1	0	G1	0		1	0	0	0	0	0	0	0	0
M	36	79	100	64	-	239	16	8	21	92	50	85	5.8	1.1	82	0	2.11		4.4	2	0.852078	1	1	-1.0726	2	0	G2	0		1	0	0	0	0	0	0	0	0
M	37	92.3	160	110	+	208	30	33	87	470	60	92	5.9	0.9	103	1	2.7		5.1	2	0.928972	1	1	-1.7892	1	0	G1	0		2	1	1	1	0	1	0	1	0
M	50	91	112	70	-	312	37	40	161	147	56	101	4.7	0.9	94	1	1.92		4.7	1	0.937534	1	1	-2.40865	1	0	G1	0		1	0	1	0	0	0	1	0	1
M	41	85.5	115	67	-	292	22	33	58	143	62	90	5.5	1.2	72	1	2.158		4.4	2	0.537733	1	0	-3.8668	1	0	G2	0		1	0	0	0	0	0	0	0	0
M	49	101.8	112	78	-	210	32	30	219	333	48	95	5.6	1.1	77	1	2.029		4.3	2	1.36322	3	0	-1.6762	1	0	G2	0		1	0	1	1	0	0	0	0	0
M	50	91	150	90	-	221	28	41	80	250	40	95	6.2	1.2	67	0	2.115		4.3	2	0.989336	1	1	-1.3329	2	0	G2	0		1	0	1	1	0	1	0	1	1
M	63	88.4	116	76	-	176	22	20	29	85	49	89	5.8	1.2	67	1	2.315		4.3	2	1.7609	3	1	0.1836	2	0	G2	0		1	0	0	0	0	0	0	0	0
M	57	86.3	118	74	-	205	30	26	31	120	56	99	5.8	1.1	74	0	2.624		4.9	2	1.6359	3	1	-0.823892	2	0	G2	0		1	0	0	0	0	0	0	0	0
M	42	74	106	73	+	389	25	10	23	143	46	90	5.5	0.8	114	0	2.421		4.1	2	0.853571	1	0	-3.3786	1	0	G1	0		2	1	0	0	0	0	0	0	0
M	47	80.1	100	60	-	208	22	22	25	77	55	95	5.8	1	86	0	1.962		4.8	2	1.05985	2	1	-1.5354	1	0	G2	0		1	0	0	0	0	0	0	0	0
M	59	80	102	64	-	242	36	56	20	133	42	112	6.2	1.2	65	0	2.641		4.5	2	1.17286	2	1	-1.44457	2	0	G2	0		1	0	0	0	0	0	1	0	1
M	36	81	110	72	-	296	25	29	75	344	36	102	5.8	1	93	0	2.17		5.0	2	0.564614	1	1	-3.24215	1	0	G1	0		1	0	0	1	1	0	1	1	0
F	38	68.2	110	70	-	193	21	24	16	53	95	96	5.3	0.8	84	0	1.879		5.1	1	0.843995	1	0	-3.20975	1	0	G2	0		1	0	0	0	0	0	0	0	0
M	54	85.1	104	60	-	168	37	33	34	81	43	80	5.2	1.1	75	1	2.488		4.8	2	2.07028	3	0	-1.6442	1	0	G2	0		1	0	0	0	0	0	0	0	1
M	54	84	110	72	-	182	21	17	28	170	40	96	5.3	1.1	77	1	2.197		4.8	2	1.51118	3	0	-1.68506	1	0	G2	0		1	0	0	1	0	0	0	0	0
M	54	84.2	110	78	-	160	41	37	39	190	38	106	5.1	1.1	74	1	2.384		5.0	2	2.27487	3	1	-0.536373	2	0	G2	0		1	0	0	1	1	0	1	1	1
M	54	88	114	72	-	216	38	92	54	210	34	94	5.4	1	81	1	2.276		4.8	2	0.990443	1	0	-2.97869	1	0	G2	0		1	0	0	1	1	0	0	0	1
M	45	84	108	70	-	246	27	33	19	297	45	81	5.1	1.1	76	0	2.222		4.6	2	0.859774	1	0	-3.3754	1	0	G2	0		1	0	0	1	0	0	0	0	0
M	62	85.3	130	78	-	193	26	25	28	65	54	92		1.3	60	1	2.589		4.4	2	1.67047	3	0	-1.217	2	0	G2	0		1	0	0	0	0	1	0	0	0
M	36	90.4	130	80	-	358	25	30	137	197	49	99	5.7	1	92	1	2.668		4.6	2	0.458985	1	1	-3.6998	1	0	G1	0		1	0	1	1	0	1	0	1	0
F	46	75.6	96	64	-	193	19	24	10	49	58	86	5.6	0.7	95	0	2.071		4.6	2	0.924376	1	0	-2.55345	1	0	G1	0		1	0	0	0	0	0	0	0	0
F	47	69	116	70	-	331	21	14	13	89	72	103		0.7	97	0	1.603		4.9	1	0.796939	1	1	-2.9498	1	0	G1	0		1	0	0	0	0	0	1	0	0
M	48	79.2	116	70	-	284	23	27	49	202	33	82	5.5	1.2	70	1	1.915		4.3	1	0.748116	1	0	-3.34847	1	0	G2	0		1	0	0	1	1	0	0	0	0
M	66	105.2	130	90	-	257	27	29	53	132	47	117	6.3	1.1	71	1	3.18		4.3	3	1.28758	2	1	-0.295876	2	0	G2	0		1	0	1	0	0	1	1	1	0
M	45	86.6	100	60	-	219	29	32	36	210	46	97	5.4	1.1	78	1	2.409		5.1	2	1.0534	2	0	-3.03221	1	0	G2	0	1	2	0	0	1	0	0	0	0	0
M	43	82.1	116	78	-	277	23	18	22	65	76	94	5.9	1.1	82	0	2.239		4.7	2	0.841551	1	1	-2.324	1	0	G2	0		1	0	0	0	0	0	0	0	0
M	42	98	112	80	-	277	20	19	31	99	53	101	6.1	1	92	1	2.503		5.1	2	0.695701	1	1	-2.43429	1	0	G1	0		1	0	1	0	0	0	1	0	0
M	42	86.2	108	70	-	244	30	49	37	202	48	86	6.1	1.2	73	1	2.359		4.8	2	0.737705	1	1	-2.44068	1	0	G2	0		1	0	0	1	0	0	0	0	1
F	59	67.8	112	62	-	239	20	11	11	36	54	86	5.4	0.9	69	0	1.938		4.4	1	1.48863	3	0	-1.7854	1	0	G2	0		1	0	0	0	0	0	0	0	0
M	51	77.8	112	80	-	252	28	23	21	136	59	93	5.7	1.3	63	0	2.414		4.4	2	1.18158	2	1	-1.70578	1	0	G2	0		1	0	0	0	0	0	0	0	0
F	51	77.2	100	70	-	288	20	13	9	54	52	71	5.7	0.9	71	0	1.735		4.3	1	0.982282	1	1	-1.57372	1	0	G2	0		1	0	0	0	0	0	0	0	0
M	41	89.2	114	78	-	257	18	19	41	509	37	89	5.4	1	93	0	2.469		4.8	2	0.658789	1	0	-3.53891	1	0	G1	0		1	0	0	1	1	0	0	0	0
M	60	93	130	80	-	246	24	28	61	158	50	105		1	80	1	2.487		4.5	2	1.10624	2	1	-1.08763	2	0	G2	0		1	0	1	1	0	1	1	1	0
M	38	91.6	116	78	-	280	19	23	66	158	45	87	5.9	1	91	1	2.241		4.5	2	0.537669	1	1	-2.54357	1	0	G1	0		1	0	1	1	0	0	0	0	0
M	46	86	130	84	-	306	23	38	20	194	49	103	5.5	1.1	75	1	2.36		5.2	2	0.560883	1	1	-3.28499	1	0	G2	0		1	0	0	1	0	1	1	1	0
M	70	83.5	118	74	-	192	41	26	21	54	77	104	5.5	1	76	0	2.027		4.7	2	2.93153	3	1	0.282954	2	0	G2	0		1	0	0	0	0	0	1	0	1
F	65	88	122	80	-	269	29	30	31	71	72	79	5.9	0.6	108	1	1.721		4.6	1	1.27938	2	1	-1.3096	2	0	G1	0		1	0	1	0	0	0	0	0	0
M	41	87.5	150	96	+	288	51	77	99	148	48	90	5.5	1.2	72	0	2.662		4.8	2	0.827401	1	0	-4.08309	1	0	G2	0		2	1	0	0	0	1	0	0	1
F	48	67.5	90	60	-	171	21	13	10	76	82	88	5.6	0.8	82	0	2.394		4.2	2	1.63491	3	0	-1.47117	1	0	G2	0		1	0	0	0	0	0	0	0	0
M	53	90.2	118	72	-	245	21	18	36	182	68	98	5.4	1.2	68	0	2.411		4.6	2	1.07076	2	0	-2.2702	1	0	G2	0		1	0	1	1	0	0	0	0	0
M	53	86.8	134	88	-	293	26	19	32	122	69	98	5.3	1.2	68	0	2.449		4.7	2	1.07896	2	0	-2.81686	1	0	G2	0		1	0	0	0	0	1	0	0	0
M	71	93.5	116	64	-	239	25	17	19	75	45	94		1.1	67	0	2.388		4.6	2	1.80126	3	1	-0.0953176	2	1	G2	0		1	0	1	0	0	1	1	1	0
F	63	83.8	128	80	-	254	26	21	26	124	54	94	5.5	0.9	67	0	2.082		4.6	2	1.40725	3	0	-2.09689	1	0	G2	0		1	0	0	0	0	0	0	0	0
F	63	85	118	78	-	244	18	13	13	137	58	97	5.9	0.9	69	0	2.477		4.2	2	1.289	2	1	-0.465431	2	0	G2	0		1	0	1	0	0	0	0	0	0
M	50	75	105	67	-	263	21	17	20	100	49	100	6.3	1.1	78	0	2.385		4.9	2	0.968298	1	1	-1.95366	1	0	G2	0		1	0	0	0	0	0	1	0	0
M	67	86.5	112	64	-	212	21	24	30	261	41	123		1.2	68	1	2.43		5.1	2	1.35473	3	1	-0.89655	2	1	G2	0		1	0	0	1	0	0	1	0	0
M	47	82.6	118	80	-	313	20	24	20	184	49	90	5.6	1.2	70	1	2.553		4.3	2	0.613025	1	0	-3.8466	1	0	G2	0		1	0	0	1	0	0	0	0	0
M	71	88.6	128	76	-	179	24	29	17	44	35	135	7.6	1	79	1	3.249		4.9	3	1.76774	3	1	-0.48829	2	1	G2	0		1	0	0	0	1	1	1	1	0
M	43	93.4	106	68	-	308	19	21	58	128	37	92		1.1	79	1	2.803		4.4	2	0.578844	1	0	-3.43609	1	0	G2	0		1	0	1	0	1	0	0	0	0
M	58	89	118	78	-	209	26	20	144	116	53	128		0.9	95	0	2.582		4.4	2	1.61339	3	1	-0.6086	2	1	G1	0		1	0	0	0	0	0	1	0	0
M	38	101.2	150	90	+	291	56	98	145	241	44	133	7.6	1.1	81	1	2.479		4.7	2	0.738696	1	1	-2.45969	1	1	G2	0		2	1	1	1	0	1	1	1	1
M	55	81	118	72	-	272	40	79	54	115	40	85	5.9	1	86	1	3.211			3	0.909998	1	1			0	G2	0		1	0	0	0	0	1	0	0	1
M	52	85.4	138	82	-	318	23	19	31	130	40	100		0.9	90	1	2.854		4.6	2	0.862834	1	1	-2.09218	1	0	G1	0		1	0	0	0	0	1	1	0	0
F	31	78.3	106	64	-	310	21	19	23	95	75	92		0.9	79	1	2.034		4.6	2	0.481773	1	0	-4.17799	1	0	G2	0		1	0	0	0	0	0	0	0	0
M	52	81.9	112	72	-	238	15	17	34	144	49	192		0.9	95	1	2.38		4.5	2	0.794865	1	1	-1.70587	1	1	G1	0		1	0	0	0	0	0	1	0	0
M	68	91	110	60	-	225	45	39	22	146	44	172	9.3	1.3	59	0	2.598		4.7	2	2.17774	3	1	-0.667092	2	1	G3a	1		2	0	1	0	0	0	1	0	1
M	31	104.3	126	82	-	163	57	87	39	185	42	116	5.7	1.1	88	1	1.678		5.0	1	1.16222	2	1	-1.25438	2	0	G2	0		1	0	1	1	0	0	1	1	1
M	40	85.4	110	70	-	183	23	21	23	99	43	95	5.7	1.1	80	1	2.428		4.7	2	1.09705	2	1	-1.18691	2	0	G2	0		1	0	0	0	0	0	0	0	0
M	50	83	112	70	-	234	28	33	23	78	41	93	5.5	1.3	63	0	2.102		4.6	2	1.04149	2	0	-2.6472	1	0	G2	0		1	0	0	0	0	0	0	0	0
M	34	84.2	120	74	-	264	26	46	101	135	62	92		1.1	84	0	2.401		4.5	2	0.493707	1	0	-3.85303	1	0	G2	0		1	0	0	0	0	0	0	0	1
M	45	87	150	90	-	347	23	22	101	211	57	109	5.8	0.9	98	0	2.909		4.6	2	0.635916	1	1	-3.2112	1	0	G1	0		1	0	0	1	0	1	1	1	0
F	57	82.2	112	68	-	240	24	29	222	85	63	81	5.3	0.8	76	1	2.088		4.4	2	1.05846	2	0	-2.34549	1	0	G2	0		1	0	0	0	0	0	0	0	0
M	63	81.2	110	76	-	263	25	19	25	128	53	96		1.2	66	0	2.087		4.3	2	1.37388	3	0	-2.09877	1	0	G2	0		1	0	0	0	0	0	0	0	0
M	46	92.5	112	72	-	215	17	13	35	132	49	90	5.8	1.1	78	0	2.334		4.8	2	1.00878	2	1	-0.907585	2	0	G2	0		1	0	1	0	0	0	0	0	0
M	46	77	120	80	-	254	17	13	22	122	47	90	5.5	1.1	79	0	3.125		4.7	3	0.853889	1	0	-2.88278	1	0	G2	0		1	0	0	0	0	0	0	0	0
F	47	72.2	108	66	-	287	19	14	13	59	78	99	5.6	0.7	97	0	1.865		4.9	1	0.831583	1	0	-3.68683	1	0	G1	0		1	0	0	0	0	0	0	0	0
M	52	78.5	108	70	-	283	24	23	19	71	46	123	6.3	0.9	93	0	2.646		4.6	2	0.919526	1	1	-2.36656	1	0	G1	0		1	0	0	0	0	0	1	0	0
M	57	80.4	110	68	-	230	44	35	58	90	40	83	5.8	1.1	71	1	2.382		5.1	2	1.84317	3	1	-1.42303	2	0	G2	0		1	0	0	0	0	1	0	0	1
M	45	84	116	74	-	268	25	20	42	108	52	91	5.4	1.2	71	1	2.039		4.2	2	0.938648	1	0	-2.7349	1	0	G2	0		1	0	0	0	0	0	0	0	0
M	37	83.5	112	63	-	210	24	20	30	94	40	86	5	1.1	82	0	2.506		4.4	2	0.945537	1	0	-2.3268	1	0	G2	0		1	0	0	0	0	0	0	0	0
M	58	83.6	122	76	-	301	30	19	28	109	43	95	5.5	1.2	67	0	2.533		4.3	2	1.32619	3	0	-2.43264	1	0	G2	0		1	0	0	0	0	0	0	0	0
F	52	60.2	110	66	-	321	16	12	12	120	50	88	5.8	0.8	81	0	2.429		4.3	2	0.748217	1	1	-2.7234	1	0	G2	0		1	0	0	0	0	0	0	0	0
M	51	89	130	68	-	353	29	34	37	171	61	108		1	85	1	2.772		5.2	2	0.718545	1	1	-3.50339	1	0	G2	0		1	0	0	1	0	1	1	1	0
M	37	101.6	124	68	-	328	57	42	220	659	49	98	5.9	1.1	81	1	2.841		4.8	2	0.992152	1	1	-2.45383	1	0	G2	0		1	0	1	1	0	0	0	0	1
M	49	86.8	115	75	-	221	19	24	21	137	47	82	5.9	1	88	1	2.456		4.8	2	0.859908	1	1	-1.88365	1	0	G2	0		1	0	0	0	0	0	0	0	0
M	47	95.6	130	86	+	317	35	49	55	302	43	164	8.6	0.9	97	1	3.063		4.4	3	0.741325	1	1	-2.20986	1	1	G1	0		2	1	1	1	0	1	1	1	1
F	55	90.8	110	70	-	243	24	18	21	125	54	84	5.7	0.9	70	1	2.28		4.4	2	1.28036	2	1	-0.6022	2	0	G2	0		1	0	1	0	0	0	0	0	0
F	45	109.5	128	70	-	276	67	111	40	114	48	102	6.2	0.7	91	0	3.117		4.7	3	1.03685	2	1	-1.62603	1	0	G1	0		1	0	1	0	1	0	1	1	1
F	52	65.8	102	62	-	281	12	9	9	54	53	87	5.3	0.8	81	0	1.791		4.2	1	0.740214	1	0	-2.8538	1	0	G2	0		1	0	0	0	0	0	0	0	0
F	52	65.5	103	76	-	261	15	13	8	44	55	85	5.5	0.8	86	0	1.867		4.6	1	0.828862	1	0	-3.07309	1	0	G2	0		1	0	0	0	0	0	0	0	0
M	43	87.2	112	70	-	307	93	144	191	215	60	107	5.7	1	87	1	2.563		4.8	2	1.0855	2	1	-3.00143	1	0	G2	0		1	0	0	1	0	0	1	0	1
M	66	80.5	106	70	-	238	25	14	27	172	59	90	6	1.2	64	0	2.38		4.7	2	1.85286	3	1	-0.519543	2	0	G2	0		1	0	0	1	0	0	0	0	0
F	58	74	104	62	-	199	24	15	10	45	83	97	5.5	0.9	69	0	1.965		4.4	2	1.80609	3	0	-1.2928	2	0	G2	0		1	0	0	0	0	0	0	0	0
F	58	78.8	123	76	-	203	23	15	9	106	65	92	5.7	0.8	75	0	1.759		4.3	1	1.69674	3	1	-0.008	2	0	G2	0		1	0	0	0	0	0	0	0	0
F	66	76.4	115	62	-	277	29	21	15	48	75	92	5.9	0.8	77	0	1.87		4.2	1	1.50783	3	1	-0.805857	2	0	G2	0		1	0	0	0	0	0	0	0	0
F	66	66	92	60	-	282	23	21	18	135	54	81	5.6	0.7	90	0	2.051		4.7	2	1.17466	2	0	-3.09311	1	0	G1	0		1	0	0	0	0	0	0	0	0
M	39	85	102	66	-	228	23	24	93	69	75	101	5.7	1	94	0	2.31		4.5	2	0.803067	1	1	-1.73725	1	0	G1	0		1	0	0	0	0	0	1	0	0
F	57	72.4	130	70	-	250	64	71	12	71	89	97	5.3	0.8	83	0	2.626		4.4	2	1.73175	3	0	-2.76901	1	0	G2	0	0	1	0	0	0	0	1	0	0	1
M	38	83.2	112	74	-	237	38	39	21	149	71	96	5.4	1.2	74	0	2.064		4.8	2	0.975633	1	0	-3.36318	1	0	G2	0		1	0	0	0	0	0	0	0	1
F	58	77.2	150	66	-	148	18	18	18	43	47	101	5.4	0.8	77	0	2.052		4.8	2	1.66266	3	1	-0.2168	2	0	G2	0		1	0	0	0	1	1	1	1	0
M	44	97.2	150	92	-	229	32	36	63	259	45	101	5.4	1.1	79	1	2.943		4.5	3	1.02475	2	1	-1.1828	2	0	G2	0		1	0	1	1	0	1	1	1	0
M	40	89	113	72	-	232	35	59	188	117	42	91	5.8	1.1	81	1	2.005		4.6	2	0.785623	1	1	-1.91651	1	0	G2	0		1	0	0	0	0	0	0	0	1
M	42	97	102	64	-	199	25	33	23	151	37	85	6.2	1.3	63	1	2.975		4.6	3	0.9185	1	1	-1.0534	2	0	G2	0		1	0	1	1	1	1	0	1	0
M	56	70.3	106	64	-	244	22	17	19	91	52	97		0.9	90	0	2.525		4.6	2	1.22461	2	0	-2.76262	1	0	G1	0		1	0	0	0	0	0	0	0	0
M	35	111	110	66	-	275	29	45	33	100	56	99	5.7	1.1	82	1	2.329		5.1	2	0.550208	1	1	-2.3758	1	0	G2	0		1	0	1	0	0	0	0	0	1
M	35	112	140	80	-	270	30	48	34	102	47	99	5.7	1.1	80	1	3.302		5.2	3	0.561313	1	1	-2.26445	1	0	G2	0		1	0	1	0	0	1	0	0	1
M	42	116.3	110	78	-	242	62	104	111	218	53	95	6	1.2	72	1	2.681		4.4	2	1.05514	2	1	-1.31121	2	0	G2	0		1	0	1	1	0	0	0	0	1
F	56	76.3	184	108	-	228	22	12	14	46	70	101	5.3	1	62	0	2.565		4.9	2	1.55986	3	1	-0.6282	2	0	G2	0		1	0	0	0	0	1	1	0	0
M	32	84.3	121	73	-	244	28	33	28	69	60	93	5.2	1	89	0	2.082		5.0	2	0.639236	1	0	-3.7918	1	0	G2	0		1	0	0	0	0	0	0	0	0
M	53	82.3	110	68	-	330	32	29	37	146	41	80		0.9	93	0	2.523		4.6	2	0.954361	1	0	-3.84199	1	0	G1	0		1	0	0	0	0	0	0	0	0
M	40	93	100	70	-	202	138	67	21	104	62	98		1.1	80	0	1.993		4.5	2	3.33849	3	0	-1.1669	2	0	G2	0		1	0	1	0	0	0	0	0	1
M	58	86	124	90	-	233	23	13	17	103	51	105	5.5	1.1	77	0	2.291		5.2	2	1.58792	3	1	-0.692662	2	0	G2	0		1	0	0	0	0	1	1	0	0
M	43	84.3	108	72	-	359	46	79	329	428	46	91	5.8	1	88	0	2.222		4.6	2	0.619895	1	1	-3.98434	1	0	G2	0		1	0	0	1	0	0	0	0	1
M	50	91.2	136	80	+	231	33	35	39	185	51	141	6.7	0.9	97	1	2.411		4.5	2	1.20736	2	1	-1.02737	2	1	G1	0		2	1	1	1	0	1	1	1	0
M	49	87.2	120	80	-	297	29	25	64	137	58	91	5.4	1.1	77	0	2.677		4.2	2	0.956902	1	0	-3.006	1	0	G2	0		1	0	0	0	0	0	0	0	0
F	64	102	130	70	-	300	20	24	21	306	42	79	5.6	0.9	72	1	2.749		4.0	2	0.87093	1	0	-1.7038	1	0	G2	0		1	0	1	1	1	1	0	1	0
M	47	86	106	74	-	279	29	28	62	126	51	78	5.5	1.2	70	1	2.252		3.9	2	0.923236	1	0	-2.52664	1	0	G2	0		1	0	0	0	0	0	0	0	0
M	39	94.5	120	80	-	194	19	23	40	91	58	87	4.9	1.3	67	0	2.897		4.5	2	0.796439	1	0	-2.20837	1	0	G2	0		1	0	1	0	0	0	0	0	0
M	47	84.4	124	84	-	281	24	23	49	415	38	261	13	1.1	81	1	2.399		4.7	2	0.837026	1	1			1	G2	0		1	0	0	1	1	0	1	1	0
M	40	80.5	114	72	-	222	18	15	41	165	52	97	5.2	1.2	72	0	2.398		5.1	2	0.837402	1	0	-3.1252	1	0	G2	0		1	0	0	1	0	0	0	0	0
F	60	78.8	102	60	-	231	53	71	91	59	55	84	5.1	0.7	85	1	2.64		4.6	2	1.63375	3	0	-2.64939	1	0	G2	0		1	0	0	0	0	0	0	0	1
M	70	83.4	120	75	-	258	22	19	18	68	44	76	5.7	1.3	59	1	2.262		4.4	2	1.36938	3	1	-0.791884	2	0	G3a	1		2	0	0	0	0	0	0	0	0
M	40	94.2	108	72	-	208	27	35	84	117	65	105	5.6	1.2	73	1	2.767		5.0	2	0.87766	1	1	-1.71089	1	0	G2	0		1	0	1	0	0	0	1	0	0
M	44	82	130	92	-	320	27	37	66	195	45	102	6.3	1	83	0	2.713		4.8	2	0.610331	1	1	-3.25717	1	0	G2	0		1	0	0	1	0	1	1	1	0
M	42	79.6	114	74	-	238	25	14	40	98	61	92	5.5	1.1	77	0	1.814		4.8	1	1.17909	2	0	-2.62234	1	0	G2	0		1	0	0	0	0	0	0	0	0
M	40	71.9	114	72	-	190	24	15	15	104	58	82	5.8	1.2	73	0	2.755		5.0	2	1.30458	3	1	-1.3522	2	0	G2	0		1	0	0	0	0	0	0	0	0
M	31	105	122	80	-	301	36	90	93	144	54	87	5.8	1	95	1	2.132		4.6	2	0.39082	1	1	-3.131	1	0	G1	0		1	0	1	0	0	0	0	0	1
M	51	83	124	86	-	159	25	26	26	98	47	96	6.1	1.1	73	0	2.788		5.0	2	1.57263	3	1	-0.760677	2	0	G2	0		1	0	0	0	0	1	0	0	0
M	46	81.7	114	82	-	224	32	43	43	110	46	101		1.2	71	1	2.515		4.5	2	1.00213	2	1	-1.72286	1	0	G2	0		1	0	0	0	0	0	1	0	1
F	43	68	113	69	-	297	15	10	13	58	67	91	5.1	1	66	0	2.14		5.3	2	0.686757	1	0	-4.0122	1	0	G2	0		1	0	0	0	0	0	0	0	0
M	40	86	110	70	-	273	33	48	111	118	51	95		1	89	0	2.393		4.5	2	0.697896	1	0	-3.77738	1	0	G2	0		1	0	0	0	0	0	0	0	1
M	58	84.3	126	72	-	305	15	11	30	104	36	124	6.9	1	85	1	3.189		4.3	3	0.860049	1	1	-1.4644	1	1	G2	0		1	0	0	0	1	0	1	0	0
M	36	81.8	114	70	-	190	76	160	46	90	58	81	6	1.1	82	1	2.513		5.1	2	1.13842	2	1	-2.31335	1	0	G2	0		1	0	0	0	0	0	0	0	1
M	43	74.2	110	68	-	409	136	128	555	545	54	82	5.5	0.9	100	0	3.791		4.2	4	1.2638	2	0	-5.33513	1	0	G1	0		1	0	0	1	0	0	0	0	1
M	52	102	130	96	-	223	26	26	37	103	55	95	5.6	1.1	73	1	2.364		4.6	2	1.18901	2	0	-1.9418	1	0	G2	0		1	0	1	0	0	1	0	0	0
M	49	85.3	108	72	-	196	29	28	58	98	67	93	5.5	1.3	63	0	2.889		4.9	2	1.37012	3	0	-2.53184	1	0	G2	0		1	0	0	0	0	0	0	0	0
M	50	88.5	118	68	++	65	47	50	64	196	36	335	16.1	1.1	79	0	4.419		4.5	4	5.11293	3	1	0.4698	2	1	G2	0		3	1	0	1	1	0	1	1	1
M	39	84.7	110	64	-	240	30	26	54	170	46	99	5.5	1.4	62	1	2.231		4.7	2	0.956066	1	0	-3.06509	1	0	G2	0		1	0	0	1	0	0	0	0	0
M	36	70.6	120	70	-	238	21	15	16	36	77	93	5.2	1.2	75	0	2.375		4.6	2	0.820161	1	0	-3.0378	1	0	G2	0		1	0	0	0	0	0	0	0	0
M	57	79	110	64	-	206	38	25	35	91	66	80	5.4	1	85	0	2.201		5.1	2	2.10291	3	0	-2.1312	1	0	G2	0		1	0	0	0	0	0	0	0	1
M	55	74.4	120	70	+	223	24	13	72	116	63	102	5.4	1	84	0	1.809		4.1	1	1.64171	3	1	-0.369708	2	0	G2	0		2	1	0	0	0	0	1	0	0
M	55	72.5	123	86	-	241	25	17	68	149	65	104	6	0.9	90	0	2.453		4.7	2	1.38376	3	1	-1.23992	2	0	G1	0		1	0	0	0	0	1	1	0	0
M	42	69.3	111	68	-	221	26	22	15	78	52	81	5.4	1.1	80	1	2.073		4.2	2	1.05346	2	0	-2.7912	1	0	G2	0		1	0	0	0	0	0	0	0	0
M	58	107.6	148	90	-	202	37	24	99	184	56	113	6.8	1.1	74	0	3.075		4.6	3	2.16857	3	1	0.25705	2	1	G2	0		1	0	1	1	0	1	1	1	1
M	58	101.9	118	80	-	176	35	23	56	79	70	96	6.8	1.1	75	1	3.182		5.1	3	2.40502	3	1	0.132522	2	1	G2	0		1	0	1	0	0	0	0	0	1
M	31	94	100	60	-	302	15	12	17	130	51	91	5.2	1	95	0	2.71		4.5	2	0.444483	1	0	-3.5075	1	0	G1	0		1	0	1	0	0	0	0	0	0
M	69	92.5	110	66	-	238	22	16	39	176	41	168	7.3	1.3	59	0	2.348		5.0	2	1.59454	3	1	-0.44915	2	1	G3a	1		2	0	1	1	0	0	1	1	0
M	45	101.8	114	78	-	193	39	48	156	211	52	91	5.7	1	88	0	3.464		4.9	3	1.3125	3	1	-1.11143	2	0	G2	0		1	0	1	1	0	0	0	0	1
M	49	92	126	78	-	272	34	32	105	950	40	112	5.7	1	86	1	2.472		5.1	2	1.08276	2	1	-1.97833	1	0	G2	0		1	0	1	1	0	0	1	1	1
M	52	92.2	102	70	-	255	26	31	137	211	47	89	6.2	1	84	0	2.51		4.6	2	0.95226	1	1	-1.88568	1	0	G2	0		1	0	1	1	0	0	0	0	0
F	58	83	130	80	-	216	36	27	18	49	72	100	6	0.8	84	1	2.097		4.8	2	1.86035	3	1	-0.7896	2	0	G2	0		1	0	0	0	0	1	1	0	1
M	51		102	64	-	350	28	36	94	193	43	88	5.6	1	85	0	2.73		4.4	2	0.68	1	0	-4.4604	1	0	G2	0		1	0		1	0	0	0	0	0
M	46	86.8	108	72	-	340	37	56	229	145	53	109	6.7	1.2	70	1	2.724		4.8	2	0.668939	1	1	-3.15429	1	1	G2	0		1	0	0	0	0	0	1	0	1
F	43	94.3	112	78	-	318	13	18	27	100	51	93	5.5	1	64	1	2.647		4.7	2	0.414332	1	0	-3.6252	1	0	G2	0		1	0	1	0	0	0	0	0	0
M	45	88.5	136	78	-	206	19	23	51	99	45	108	5.3	1.1	76	0	2.92		5.1	3	0.865436	1	1	-1.93477	1	0	G2	0		1	0	0	0	0	1	1	0	0
F	46	94.6	118	70	-	303	36	52	49	102	55	132	6.9	0.9	70	1	2.238		4.6	2	0.757907	1	1	-2.16222	1	1	G2	0		1	0	1	0	0	0	1	0	1
M	51	101	102	70	+	246	44	60	116	100	46	121	7.7	1.2	69	1	2.595		5.0	2	1.17764	2	1	-1.704	1	1	G2	0		2	1	1	0	0	0	1	0	1
M	45	99	128	76	-	303	87	114	194	243	50	142	6.6	1.2	71	1	3.056		4.8	3	1.21014	2	1	-2.38327	1	1	G2	0		1	0	1	1	0	0	1	1	1
M	65	88.7	128	80	-	398	23	21	59	117	51	104	6	1	76	0	1.915		4.7	1	0.819688	1	1	-3.09451	1	0	G2	0		1	0	0	0	0	0	1	0	0
M	55	89	110	74	-	230	30	32	141	716	44	154	8.2	1.2	68	1	2.669		4.7	2	1.26818	2	1	-1.33328	2	1	G2	0		1	0	0	1	0	0	1	0	0
M	67	85	120	78	-	119	54	52	23	41	51	110	6.2	1	80	0	2.769		4.6	2	4.21619	3	1	0.597477	2	0	G2	0		1	0	0	0	0	0	1	0	1
M	41	112.5	120	70	-	217	24	40	56	149	51	104	6.2	1.2	72	1	2.74		4.9	2	0.716977	1	1	-1.0768	2	0	G2	0		1	0	1	0	0	0	1	0	1
F	50	74	110	68	+	247	20	18	22	69	39	116	7	0.6	113	0	2.484		4.5	2	0.95426	1	1	-1.9148	1	1	G1	0		2	1	0	0	1	0	1	0	0
M	49	85.5	121	74	-	258	43	56	49	110	54	105	5.5	1.1	78	1	3.04		4.8	3	1.09132	2	1	-1.93702	1	0	G2	0		1	0	0	0	0	0	1	0	1
M	39	76.8	120	76	+	262	54	114	216	152	33	87	5.6	1	90	0	2.666		5.2	2	0.752843	1	0	-4.48605	1	0	G1	0		2	1	0	1	1	0	0	0	1
M	47	90.7	120	74	-	214	43	29	24	340	41	94	6	1	88	1	2.731		4.8	2	1.75369	3	1	-1.03207	2	0	G2	0		1	0	1	1	0	0	0	0	1
M	43	75.1	110	64	-	213	25	19	26	45	63	92	5.5	0.9	99	0	1.921		4.7	1	1.15785	2	0	-2.70657	1	0	G1	0		1	0	0	0	0	0	0	0	0
M	40	82.6	118	80	-	258	25	24	38	72	65	93	5.7	1	89	0	2.396		4.7	2	0.791179	1	1	-2.20555	1	0	G2	0		1	0	0	0	0	0	0	0	0
M	53	85.2	110	70	-	199	81	64	108	158	42	102	5.8	1	84	1	2.37		4.8	2	2.69661	3	1	-0.867631	2	0	G2	0		1	0	0	1	0	0	1	0	1
M	39	97.8	134	80	-	263	32	45	37	220	40	89	5.5	1.3	66	1	2.931		4.4	3	0.70738	1	0	-2.8806	1	0	G2	0		1	0	1	1	0	1	0	1	1
M	36	88.1	120	72	-	265	30	49	28	73	48	89	5.5	1.2	74	1	2.503		4.8	2	0.58221	1	0	-4.03748	1	0	G2	0		1	0	0	0	0	0	0	0	1
M	51	84.5	119	82	-	192	34	21	20	152	36	85	5.7	1	85	0	2.48		4.6	2	1.97078	3	1	-0.378143	2	0	G2	0		1	0	0	1	1	0	0	0	1
M	51	82	110	72	-	216	24	15	14	143	36	71	5.3	1	84	0	2.451		4.7	2	1.46313	3	0	-1.9426	1	0	G2	0		1	0	0	0	1	0	0	0	0
M	51	81.3	116	76	-	226	21	25	49	137	48	105	5.9	1.1	76	0	2.173		4.4	2	0.947788	1	1	-1.4218	2	0	G2	0		1	0	0	0	0	0	1	0	0
M	74	89.9	122	70	-	263	22	21	30	98	46	99	5.9	1.3	58	0	2.373		4.1	2	1.35079	3	1	-0.460257	2	0	G3a	1		2	0	0	0	0	0	0	0	0
F	60	78.6	154	90	-	188	33	29	32	68	60	102	5.6	0.9	69	1	2.643		4.4	2	1.95573	3	1	-0.0460483	2	0	G2	0		1	0	0	0	0	1	1	0	0
M	41	81.3	118	72	-	230	41	45	23	54	67	88	5.6	1.1	80	1	2.669		5.2	2	1.08952	2	0	-3.563	1	0	G2	0		1	0	0	0	0	0	0	0	1
M	38	98.5	138	88	-	224	43	78	93	274	51	109	6.6	1	90	1	2.829		5.1	2	0.825956	1	1	-2.14523	1	1	G1	0		1	0	1	1	0	1	1	1	1
M	38	92	144	94	-	227	45	70	80	340	52	115	6.1	1	90	1	2.975		5.2	3	0.90037	1	1	-2.30057	1	0	G1	0		1	0	1	1	0	1	1	1	1
M	51	78.3	118	74	-	300	33	31	53	361	51	95	5.6	1.1	76	0	2.906		4.4	2	1.00759	2	0	-3.39493	1	0	G2	0		1	0	0	1	0	0	0	0	0
M	34	89.5	114	74	-	223	30	19	25	34	69	82	5.4	1.2	75	0	2.03			2	1.04935	2	0			0	G2	0		1	0	0	0	0	0	0	0	0
M	44	85.4	112	76	-	211	28	44	295	81	43	82	5.3	1	84	0	2.14		5.0	2	0.880242	1	0	-3.0066	1	0	G2	0		1	0	0	0	0	0	0	0	1
M	63	87	112	62	-	196	28	24	27	109	56	102	6.2	1.4	55	0	2.293		4.3	2	1.83712	3	1	-0.1044	2	0	G3a	1		2	0	0	0	0	0	1	0	0
M	34	84	100	70	-	291	36	69	73	161	46	86	5.2	1.1	87	1	2.014			2	0.506365	1	0			0	G2	0		1	0	0	1	0	0	0	0	1
F	63	74	138	86	-	216	21	11	16	81	77	82	5.3	0.9	67	0	2.517		4.6	2	1.84676	3	0	-1.136	2	0	G2	0		1	0	0	0	0	1	0	0	0
F	41	76.2	112	70	+	126	27	18	33	63	92	110	5.8	0.8	85	0	1.879		4.4	1	2.07081	3	1	-0.0264	2	0	G2	0		2	1	0	0	0	0	1	0	0
M	56	91	121	72	-	182	40	60	109	261	54	113	6.2	1	83	1	2.858		4.6	2	1.58892	3	1	-0.6958	2	0	G2	0		1	0	1	1	0	0	1	1	1
F	57	76.6	96	60	-	238	26	18	28	21	71	79	5.3	0.8	79	0	2.082		4.6	2	1.46769	3	0	-2.0946	1	0	G2	0		1	0	0	0	0	0	0	0	0
M	64	83.9	118	72	-	154	35	30	51	102	59	92	6	1.2	65	1	2.78		4.4	2	2.65562	3	1	0.4784	2	0	G2	0		1	0	0	0	0	0	0	0	1
M	52	76.4	114	66	-	159	31	36	160	137	40	126	6.8	1	82	1	2.05		4.3	2	1.68973	3	1	-0.7559	2	1	G2	0		1	0	0	0	0	0	1	0	0
M	39	111.3	134	78	-	370	36	63	92	229	41	111	7.2	1.1	81	1	4.805		4.8	4	0.478074	1	1	-3.01749	1	1	G2	0		1	0	1	1	0	1	1	1	1
M	75	84.9	134	70	-	193	26	18	54	121	52	138	6.5	1	78	1	3.702		4.6	4	2.38145	3	1	0.3522	2	1	G2	0		1	0	0	0	0	1	1	0	0
M	66	96.5	114	74	-	476	47	62	117	272	48	85	6.3	1.1	69	0	5.815		4.2	4	0.827635	1	1	-3.89672	1	0	G2	0		1	0	1	1	0	1	0	1	1
M	43	87.6	110	76	-	315	38	59	95	462	59	119	6.2	1.3	65	1	2.522		4.6	2	0.675329	1	1	-3.21957	1	0	G2	0		1	0	0	1	0	0	1	0	1
M	57	96.2	120	78	-	225	59	73	94	380	38	91	5.7	1.1	74	1	2.43		4.6	2	1.74938	3	1	-1.03066	2	0	G2	0		1	0	1	1	1	0	0	1	1
M	52	95.4	108	80	-	230	34	21	53	129	57	88	5.7	0.9	94	1	2.293		4.5	2	1.67743	3	1	-0.327343	2	0	G1	0		1	0	1	0	0	0	0	0	1
M	55	83.5	136	98	-	232	28	32	25	97	53	121	7.4	1.2	69	0	2.765		4.9	2	1.17343	2	1	-1.49675	1	1	G2	0		1	0	0	0	0	1	1	0	0
M	39	84	126	84	-	224	25	28	63	67	60	78	5.4	1.2	73	0	2.004		4.7	2	0.822579	1	0	-3.16247	1	0	G2	0		1	0	0	0	0	0	0	0	0
M	60	89.5	108	66	-	204	17	19	26	175	37	99		1.3	60	1	2.483		4.3	2	1.14708	2	0	-1.59641	1	0	G2	0		1	0	0	1	1	0	0	0	0
M	53	85	110	76	-	280	50	47	205	151	55	83	5.8	1.3	62	0	2.224		4.8	2	1.38051	3	1	-2.00761	1	0	G2	0		1	0	0	1	0	0	0	0	1
M	49	92.4	136	80	-	263	57	86	54	169	49	124	6.6	1.1	79	1	2.454		4.8	2	1.14516	2	1	-2.20944	1	1	G2	0		1	0	1	1	0	1	1	1	1
F	53	76	130	86	-	242	23	15	19	116	56	89	5.8	0.8	81	1	2.493		4.5	2	1.3006	3	1	-0.9918	2	0	G2	0		1	0	0	0	0	1	0	0	0
M	53	81.2	116	84	-	151	50	51	341	253	80	265	8.9	0.9	95	1	4.385		4.6	4	2.45745	3	1	-0.647812	2	1	G1	0		1	0	0	1	0	0	1	0	1
M	55	72.2	100	76	-	168	20	19	17	48	48	97	5.6	1.2	68	0	1.962		5.0	2	1.50213	3	0	-2.09849	1	0	G2	0		1	0	0	0	0	0	0	0	0
F	27	70	110	60	-	340	13	8	19	40	71	86	5.4	0.9	77	0	2.636		4.4	2	0.364992	1	0	-4.37025	1	0	G2	0		1	0	0	0	0	0	0	0	0
M	41	81.2	108	60	-	303	18	18	12	76	53	95		1	89	0	2.328		4.3	2	0.574087	1	0	-3.501	1	0	G2	0		1	0	0	0	0	0	0	0	0
M	63	86.3	110	70	-	179	25	19	15	116	36	108		1	81	1	2.615		3.9	2	2.0186	3	1	0.612832	2	0	G2	0		1	0	0	0	1	0	1	0	0
M	33	98.2	110	72	-	207	27	32	38	176	59	95	5.4	1.1	82	0	2.619		4.9	2	0.760908	1	0	-2.84589	1	0	G2	0		1	0	1	1	0	0	0	0	0
M	41	95.4	132	90	+	201	19	35	125	130	44	97		1.3	66	1	2.378		4.6	2	0.6551	1	0	-2.77857	1	0	G2	0		2	1	1	0	0	1	0	0	0
M	33	107.4	126	86	+	315	93	130	101	562	34	168		0.9	105	1	2.838		4.8	2	0.854505	1	1	-2.80497	1	1	G1	0		2	1	1	1	1	1	1	1	1
M	48	91	119	61	-	289	22	16	14	81	41	88	5.6	0.9	97	0	3.142		4.7	3	0.913495	1	0	-3.08435	1	0	G1	0		1	0	1	0	0	0	0	0	0
M	66	85	116	74	-	256	43	55	40	155	38	92		1.1	72	1	2.292		4.2	2	1.49483	3	0	-2.1714	1	0	G2	0		1	0	0	1	1	0	0	0	1
M	45	85.6	120	67	-	243	32	53	23	128	42	123		1.2	71	1	2.793		4.5	2	0.813989	1	1	-2.02366	1	0	G2	0		1	0	0	0	0	0	1	0	1
M	61	89.5	102	70	-	231	28	37	29	106	38	105		1.3	60	0	2.097		4.7	2	1.21556	2	1	-1.31261	2	0	G2	0		1	0	0	0	1	0	1	0	0
M	61	87.6	112	69	-	207	35	50	30	216	36	103		1.2	63	0	2.098		4.8	2	1.45862	3	1	-1.0852	2	0	G2	0		1	0	0	1	1	0	1	1	1
M	63	79	124	70	-	249	28	47	74	463	36	90		1	81	1	2.255		4.6	2	1.03336	2	0	-3.01561	1	0	G2	0		1	0	0	1	1	0	0	0	1
F	69	84.2	114	76	-	188	27	19	21	207	43	93		0.7	89	0	2.027		4.2	2	2.27341	3	0	-0.646958	2	0	G2	0		1	0	0	1	1	0	0	0	0
M	56	93.6	142	90	-	192	28	23	33	173	41	113		1.3	61	1	3.165		4.6	3	1.70287	3	1	-0.195983	2	0	G2	0		1	0	1	1	0	1	1	1	0
M	49	96.5	119	70	-	307	22	17	29	94	45	97	5.7	1.1	75	1	2.282		4.7	2	0.85164	1	1	-2.16562	1	0	G2	0		1	0	1	0	0	0	0	0	0
M	53	82.1	102	70	-	261	29	24	58	192	46	95	5.3	1.1	75	1	2.635		4.7	2	1.20206	2	0	-2.92595	1	0	G2	0		1	0	0	1	0	0	0	0	0
M	41	81	120	86	-	294	18	21	50	254	44	97	5.4	1.1	80	1	2.372		5.0	2	0.547771	1	0	-4.40103	1	0	G2	0		1	0	0	1	0	1	0	0	0
M	51	83.4	100	66	-	242	27	25	45	98	51	95	6.1	0.9	96	0	2.463		4.5	2	1.13802	2	1	-1.4018	2	0	G1	0		1	0	0	0	0	0	0	0	0
M	61	83.2	202	110	-	227	28	28	89	361	56	95	5.7	1	82	0	3.07		4.6	3	1.42195	3	1	-1.1136	2	0	G2	0		1	0	0	1	0	1	0	0	0
M	57	94.6	110	78	-	422	30	49	29	99	37	117		1	83	1	2.498		4.7	2	0.578876	1	1	-4.05848	1	0	G2	0		1	0	1	0	1	0	1	1	1
F	40	85.4	110	72	-	350	19	10	13	92	58	92	5.6	0.7	95	0	1.706		4.7	1	0.686666	1	0	-3.8886	1	0	G1	0		1	0	1	0	0	0	0	0	0
M	36	93.6	116	67	-	165	20	21	31	81	65	96		1.1	78	0	2.064		4.8	2	0.952224	1	0	-1.93074	1	0	G2	0		1	0	1	0	0	0	0	0	0
M	44	99	118	79	-	269	30	31	55	299	39	119	7.1	0.9	104	1	2.742		5.2	2	0.881335	1	1	-1.96454	1	1	G1	0		1	0	1	1	1	0	1	1	0
M	47	88.3	104	72	-	236	39	59	85	401	35	112		1.2	70	1	2.922		4.9	3	1.01117	2	1	-2.14119	1	0	G2	0		1	0	0	1	1	0	1	1	1
M	38	101.3	100	64	-	198	21	18	25	123	41	88	5.4	1	90	1	2.003		4.5	2	0.949952	1	0	-1.7722	1	0	G1	0		1	0	1	0	0	0	0	0	0
M	32	95.6	122	80	-	316	36	54	108	415	50	98	5.1	1.1	86	1	3.523		4.9	3	0.496099	1	0	-4.588	1	0	G2	0		1	0	1	1	0	0	0	0	1
M	54	89	118	78	-	215	48	39	78	96	77	83	5.9	1.4	55	1	2.638		5.2	2	1.93048	3	1	-1.17734	2	0	G3a	1		2	0	0	0	0	0	0	0	1
M	31	93	90	60	-	229	29	76	44	137	40	102	5.8	1	93	1	2.202		5.3	2	0.450316	1	1	-2.85384	1	0	G1	0		1	0	1	0	0	0	1	0	1
F	45	81	106	68	-	290	18	16	13	132	44	94		0.9	71	0	2.316		4.8	2	0.698276	1	0	-3.57825	1	0	G2	0		1	0	0	0	1	0	0	0	0
M	32	80.3	127	82	-	320	19	18	17	68	53	89		0.9	106	0	2.475		4.5	2	0.447834	1	0	-4.1978	1	0	G1	0		1	0	0	0	0	0	0	0	0
M	40	86.2	116	76	-	245	50	82	38	124	44	85	5.7	1	91	1	2.463		5.2	2	0.901482	1	1	-2.67194	1	0	G1	0		1	0	0	0	0	0	0	0	1
M	58	92.5	118	84	-	234	15	11	22	127	37	113	6.6	1.1	74	1	2.414		4.4	2	1.121	2	1	-0.3912	2	1	G2	0		1	0	1	0	1	0	1	1	0
M	51	83.3	120	74	-	364	29	20	77	186	66	116		1.1	78	1	2.41		4.9	2	0.908556	1	1	-3.2427	1	0	G2	0		1	0	0	1	0	0	1	0	0
M	50	88.9	114	67	-	381	85	132	285	142	78	109	5.9	1	85	0	2.607		4.1	2	0.970906	1	1	-3.1973	1	0	G2	0		1	0	0	0	0	0	1	0	1
M	63	99.8	112	80	-	170	26	40	42	106	46	103		1.3	60	1	2.489		4.5	2	1.52347	3	1	-0.0527	2	0	G2	0		1	0	1	0	0	0	1	0	1
F	60	89.2	103	67	-	340	23	27	83	160	37	96		1	59	1	2.343		4.4	2	0.781121	1	0	-3.68907	1	0	G3a	1		2	0	1	1	1	0	0	1	0
M	46	84.2	130	80	-	276	37	35	28	82	61	84	5.8	1.3	64	0	2.754		4.7	2	1.04236	2	1	-2.23983	1	0	G2	0		1	0	0	0	0	1	0	0	1
F	45	72.9	114	74	-	181	16	9	11	26	47	91	5.4	0.7	94	0	1.928		4.7	1	1.32597	3	0	-1.4584	1	0	G1	0		1	0	0	0	1	0	0	0	0
M	35	78	110	64	-	260	35	66	72	105	53	98		1.1	82	1	2.132		4.9	2	0.57995	1	0	-4.4668	1	0	G2	0		1	0	0	0	0	0	0	0	1
M	43	98.2	124	80	-	244	51	92	85	247	48	111	6.3	1.3	65	1	2.16		4.9	2	0.937033	1	1	-2.2168	1	0	G2	0		1	0	1	1	0	0	1	1	1
F	61	73	120	76	-	293	22	15	12	56	79	88	5.7	0.7	89	0	2.165		4.8	2	1.1826	2	1	-1.8108	1	0	G2	0		1	0	0	0	0	0	0	0	0
M	51	98.4	130	82	-	296	28	42	35	67	43	103	6	1.3	63	1	2.71		4.6	2	0.744409	1	1	-2.0338	1	0	G2	0		1	0	1	0	0	1	1	1	1
M	48	87.2	120	70	+	347	23	17	42	114	45	142	6.9	1.4	59	0	2.512		5.0	2	0.771641	1	1	-2.75899	1	1	G3a	1		3	1	0	0	0	1	1	0	0
F	58	65.2	108	67	-	203	31	16	25	98	80	86		0.9	69	0	2.152		4.1	2	2.21429	3	0	-1.08528	2	0	G2	0		1	0	0	0	0	0	0	0	0
M	31	83.5	100	60	-	220	26	24	28	67	59	94	5.5	0.9	107	0	2.443		5.2	2	0.747837	1	0	-3.5573	1	0	G1	0		1	0	0	0	0	0	0	0	0
M	56	85.6	126	84	-	227	43	39	85	107	90	104	5.6	1	83	0	2.621		4.5	2	1.69863	3	1	-1.11226	2	0	G2	0		1	0	0	0	0	0	1	0	1
M	56	87.8	116	84	+	241	22	16	60	120	84	109	5.7	1.1	75	0	2.899		4.6	2	1.27801	2	1	-1.04355	2	0	G2	0		2	1	0	0	0	1	1	0	0
M	39	85.3	120	78	-	265	21	21	22	178	47	82	5.5	1	85	0	2.194		5.0	2	0.674417	1	0	-3.7216	1	0	G2	0		1	0	0	1	0	0	0	0	0
M	49	89	112	76	-	295	28	27	36	241	48	104	6.1	1.1	77	1	2.047		5.1	2	0.895056	1	1	-2.52813	1	0	G2	0		1	0	0	1	0	0	1	0	0
M	35	79.5	118	79	-	342	20	22	75	133	46	99	5.7	1	92	0	2.236		4.9	2	0.436376	1	1	-3.821	1	0	G1	0		1	0	0	0	0	0	0	0	0
M	58	86.6	128	97	-	160	31	28	269	364	56	122		1	82	1	2.773		4.3	2	2.12369	3	1	0.00687143	2	0	G2	0		1	0	0	1	0	1	1	1	0
F	51	70	98	62	-	245	20	11	16	76	50	84		0.8	77	0	1.548		4.4	1	1.25527	2	0	-1.9244	1	0	G2	0		1	0	0	0	0	0	0	0	0
M	31	80	90	60	-	215	21	18	25	129	45	85		1.3	70	0	2.921		4.6	3	0.713685	1	0	-2.8352	1	0	G2	0		1	0	0	0	0	0	0	0	0
M	46	83	120	84	-	204	25	40	83	75	48	102		0.9	94	0	2.518		4.5	2	0.891328	1	1	-1.60905	1	0	G1	0		1	0	0	0	0	0	1	0	1
M	46		112	64	-	222	33	29	27	61	62	88	5.8	1.1	78	0	2.508		4.7	2	1.26975	2	1	-1.58945	1	0	G2	0		1	0		0	0	0	0	0	0
M	56	78	112	70	-	222	14	11	35	178	44	117	5.7	1.1	74	0	2.235		4.9	2	1.0648	2	1	-1.1898	2	0	G2	0		1	0	0	1	0	0	1	0	0
F	51	63	122	76	-	272	21	14	28	54	82	101	5.1	0.9	76	0	2.618		4.4	2	1.05234	2	1	-1.6296	1	0	G2	0		1	0	0	0	0	0	1	0	0
M	45	88.2	100	70	-	249	31	42	55	138	41	96	6.2	1.1	78	1	2.622		4.6	2	0.864471	1	1	-2.03469	1	0	G2	0		1	0	0	0	0	0	0	0	1
M	57	92.8	136	96	-	293	21	26	42	171	41	118	7	1	83	1	2.361		4.3	2	0.801198	1	1	-1.61378	1	1	G2	0		1	0	1	1	0	1	1	1	0
M	48	90.1	126	80	-	356	23	23	32	189	52	120	6.4	1.2	70	1	2.598		4.5	2	0.646629	1	1	-2.745	1	0	G2	0		1	0	1	1	0	0	1	1	0
M	48	83.7	120	70	-	327	17	19	22	137	57	121	5.9	1.2	70	0	2.188		4.4	2	0.572487	1	1	-2.65061	1	0	G2	0		1	0	0	0	0	0	1	0	0
M	50	78.3	100	64	-	223	11	17	21	42	58	97	6.1	1.1	79	0	2.448		4.5	2	0.598182	1	1	-1.71441	1	0	G2	0		1	0	0	0	0	0	0	0	0
F	38	76.5	114	78	+	100	205	194	1472	73	133	82	5.7	0.7	101	1	4.446		3.6	4	5.59289	3	1	0.101734	2	0	G1	0		2	1	0	0	0	0	0	0	1
M	45	83.5	110	76	-	239	21	42	56	86	64	84		1.1	78	1	2.173		4.9	2	0.610112	1	0	-3.5342	1	0	G2	0		1	0	0	0	0	0	0	0	1
M	60	80.8	120	80	-	241	25	23	37	94	69	99		1.2	66	0	2.769		4.7	2	1.29781	2	0	-2.48011	1	0	G2	0		1	0	0	0	0	0	0	0	0
F	46	77	92	60	-	246	18	14	15	48	58	95	5.7	0.9	72	0	1.925		4.9	1	0.899562	1	1	-1.71794	1	0	G2	0		1	0	0	0	0	0	0	0	0
M	41	85.5	134	84	-	257	29	22	78	194	45	97	5.5	1.1	80	1	2.932		5.0	3	0.986364	1	0	-2.9842	1	0	G2	0		1	0	0	1	0	1	0	0	0
M	41	92.5	144	90	-	199	31	54	46	153	49	96	5.9	0.9	100	1	2.426		5.2	2	0.869152	1	1	-1.96887	1	0	G1	0		1	0	1	1	0	1	0	1	1
M	55	103.8	110	66	++	325	62	63	48	251	40	110	7.1	1.3	62	1	4.529		4.7	4	1.32191	3	1	-2.13671	1	1	G2	0		3	1	1	1	0	0	1	1	1
M	43	81.3	120	71	-	289	46	42	38	107	61	97	5.9	1	86	0	2.283		4.9	2	1.0561	2	1	-2.42611	1	0	G2	0		1	0	0	0	0	0	0	0	1
M	43	84.6	116	78	-	259	36	37	46	138	52	96	6.2	1.1	78	1	2.415		4.6	2	0.982585	1	1	-1.87456	1	0	G2	0		1	0	0	0	0	0	0	0	1
M	56	84	100	66	-	283	27	31	30	160	52	93	5.7	1	83	0	2.321		4.7	2	0.959587	1	1	-2.15454	1	0	G2	0		1	0	0	1	0	0	0	0	0
M	44	79.8	106	74	-	221	17	12	35	71	66	107	5.8	1	88	0	2.526		4.6	2	0.977054	1	1	-1.3461	2	0	G2	0		1	0	0	0	0	0	1	0	0
M	44	83.2	109	63	-	252	15	12	34	116	71	93	5.4	1.2	73	0	1.971		4.3	2	0.756054	1	0	-2.7897	1	0	G2	0		1	0	0	0	0	0	0	0	0
M	41	82	120	80	-	227	26	20	24	162	45	88	5.7	1.2	72	1	2.455		4.6	2	1.05007	2	1	-1.5002	1	0	G2	0		1	0	0	1	0	0	0	0	0
M	48	84	104	70	-	304	26	20	21	82	70	82	5.5	1	86	0	2.592		4.9	2	0.917965	1	0	-3.5138	1	0	G2	0		1	0	0	0	0	0	0	0	0
M	54	89.7	112	74	-	262	24	37	36	125	47	98	5.6	0.8	108	1	2.668		4.4	2	0.81321	1	0	-2.96664	1	0	G1	0		1	0	0	0	0	0	0	0	0
M	33	86.2	104	70	-	272	19	32	39	245	65	76	5.6	1.2	76	1	2.217		5.0	2	0.407496	1	0	-4.22999	1	0	G2	0		1	0	0	1	0	0	0	0	0
M	50	82.2	124	80	-	228	16	14	33	167	43	94	5.3	1.1	77	0	2.364		4.8	2	0.937759	1	0	-2.84217	1	0	G2	0		1	0	0	1	0	0	0	0	0
M	57	91	120	74	-	233	37	39	72	137	41	148	8.6	1.1	72	0	4.181		4.3	4	1.4494	3	1	-0.741169	2	1	G2	0		1	0	1	0	0	0	1	0	1
M	40	96	108	70	-	232	61	99	130	147	32	89	5.7	1.1	76	1	2.453		5.0	2	1.05702	2	1	-2.186	1	0	G2	0		1	0	1	0	1	0	0	0	1
M	43	79.9	104	66	-	227	39	22	29	36	77	65	6.1	1	89	0	2.253		5.2	2	1.57506	3	1	-1.42	2	0	G2	0		1	0	0	0	0	0	0	0	1
M	57	74.8	130	86	-	248	14	19	17	122	55	96	5.5	1	79	0	2.427		4.5	2	0.738201	1	0	-2.85913	1	0	G2	0		1	0	0	0	0	1	0	0	0
M	32	88.2	106	74	-	215	25	36	180	114	131	109	5.3	1	94	0	2.409		4.8	2	0.620155	1	1	-2.3147	1	0	G1	0		1	0	0	0	0	0	1	0	0
M	37	93.5	118	70	-	261	45	92	105	106	51	85		1	91	1	2.07		4.7	2	0.665089	1	0	-3.72236	1	0	G1	0		1	0	1	0	0	0	0	0	1
M	43	96.5	122	80	-	250	34	44	106	266	50	83	5.8	1.2	71	1	2.207		4.9	2	0.881619	1	1	-2.2384	1	0	G2	0		1	0	1	1	0	0	0	0	1
M	61	92.8	154	80	-	183	29	30	20	141	36	99	5.5	1.2	66	1	2.632		4.7	2	1.76488	3	0	-1.3382	2	0	G2	0		1	0	1	0	1	1	0	1	0
M	57	87.8	128	76	+	227	26	26	75	126	48	99	5.5	1.1	74	0	2.633		4.6	2	1.28037	2	0	-2.213	1	0	G2	0		2	1	0	0	0	0	0	0	0
F	43	82.3	100	60	-	233	20	14	18	26	71	97	5.5	0.9	74	0	2.345		4.3	2	0.986458	1	0	-2.28071	1	0	G2	0		1	0	0	0	0	0	0	0	0
F	42	63	99	60	-	317	22	12	17	71	103	75	5.1	0.8	81	0	2.025		4.4	2	0.841438	1	0	-3.6578	1	0	G2	0		1	0	0	0	0	0	0	0	0
M	53	79.8	114	78	-	282	22	7	28	278	56	111	5.9	1.1	72	0	2.011		4.7	2	1.56279	3	1	-0.0879714	2	0	G2	0		1	0	0	1	0	0	1	0	0
M	42	79.2	104	70	-	293	25	25	45	94	67	96	6	1	88	0	2.568		4.4	2	0.716724	1	1	-2.6178	1	0	G2	0		1	0	0	0	0	0	0	0	0
M	42	83.6	100	70	-	294	31	39	44	54	68	93	5.9	1.1	78	0	2.182		4.5	2	0.709139	1	1	-2.82468	1	0	G2	0		1	0	0	0	0	0	0	0	1
F	43	76	107	60	-	291	14	11	12	71	61	100	5.7	0.9	76	1	2.169		4.4	2	0.623745	1	1	-2.1344	1	0	G2	0		1	0	0	0	0	0	1	0	0
M	62	82	104	68	-	172	41	68	226	97	43	125	7.1	1.2	67	0	2.519		5.0	2	1.79223	3	1	-1.09389	2	1	G2	0		1	0	0	0	0	0	1	0	1
M	47	80.2	106	61	-	263	20	13	13	86	47	91	6	1	86	0	3.091		4.5	3	0.991289	1	1	-1.48172	1	0	G2	0		1	0	0	0	0	0	0	0	0
M	47	73.6	120	78	-	194	23	17	25	99	59	98	6.1	1.2	68	0	2.23		4.7	2	1.35145	3	1	-1.05079	2	0	G2	0		1	0	0	0	0	0	0	0	0
M	60	68	107	60	-	231	27	14	23	36	67	83	6	0.9	92	0	2.358		3.9	2	1.8743	3	1	-0.0281143	2	0	G1	0		1	0	0	0	0	0	0	0	0
M	44	80.2	104	74	-	250	53	79	73	248	53	99	5.7	1.2	71	1	1.973		4.9	2	1.04948	2	1	-2.74402	1	0	G2	0		1	0	0	1	0	0	0	0	1
M	45	84.3	90	60	-	266	31	35	58	269	49	86	5.9	0.8	113	0	2.655		4.4	2	0.886459	1	1	-2.17494	1	0	G1	0		1	0	0	1	0	0	0	0	0
M	50	85.8	114	78	-	239	19	22	22	185	33	115	7	1.1	74	0	2.514		4.3	2	0.847451	1	1	-1.4162	2	1	G2	0		1	0	0	1	1	0	1	1	0
M	63	89	96	60	-	229	27	22	52	106	56	99	6	0.9	91	1	2.458		4.4	2	1.58364	3	1	-0.6992	2	0	G1	0		1	0	0	0	0	0	0	0	0
M	63	88.8	112	70	-	199	40	39	84	159	66	107	5.9	1	83	1	2.3		5.0	2	2.02775	3	1	-0.792015	2	0	G2	0		1	0	0	1	0	0	1	0	1
F	46	70.7	106	70	-	305	31	18	47	159	66	94	5.2	0.9	73	0	2.318		4.5	2	1.102	2	0	-3.3418	1	0	G2	0		1	0	0	1	0	0	0	0	0
M	57	88.1	116	86	+	301	64	136	47	242	32	176		1.1	74	1	3.864		4.8	4	1.03925	2	1	-2.86092	1	1	G2	0		2	1	0	1	1	1	1	1	1
M	63	85.2	124	80	-	298	23	32	31	179	45	109	8	0.9	91	1	2.428		4.9	2	0.859562	1	1	-2.15704	1	1	G1	0		1	0	0	1	0	1	1	1	0
M	46	78.2	104	68	+	235	24	21	32	109	50	97	5.9	1	87	0	2.028		4.6	2	1.02516	2	1	-1.75337	1	0	G2	0		2	1	0	0	0	0	0	0	0
M	46	78	111	78	-	221	20	14	23	128	47	100	5.8	1	84	0	2.356		4.5	2	1.11258	2	1	-1.16611	2	0	G2	0		1	0	0	0	0	0	1	0	0
M	47	79.5	122	70	-	291	22	21	48	90	40	89	5.9	1.1	79	0	2.539		4.6	2	0.775386	1	1	-2.35066	1	0	G2	0		1	0	0	0	0	0	0	0	0
M	43	89.4	120	80	-	222	28	33	100	231	38	109	5.8	1.1	79	1	2.364		5.2	2	0.944097	1	1	-1.941	1	0	G2	0		1	0	0	1	1	0	1	1	0
M	38	100.2	126	90	+	227	22	19	80	106	47	92		1.2	73	0	2.81		4.5	2	0.844897	1	0	-2.25188	1	0	G2	0		2	1	1	0	0	1	0	0	0
M	54	98	136	88	-	314	23	27	26	228	45	87	5.8	1.1	72	1	2.066		4.7	2	0.76122	1	1	-2.13347	1	0	G2	0		1	0	1	1	0	1	0	1	0
M	45	85.2	118	78	-	364	31	31	59	340	40	96		1.1	78	0	2.627		4.7	2	0.688323	1	0	-4.551	1	0	G2	0		1	0	0	1	0	0	0	0	0
M	59	83.5	117	76	-	254	41	52	47	176	39	93	6.3	1.1	72	1	2.489		5.1	2	1.32069	3	1	-1.82422	1	0	G2	0		1	0	0	1	1	0	0	0	1
M	50	99	118	76	-	161	36	34	65	99	59	123	7.6	1.2	68	1	2.622		4.2	2	1.91738	3	1	0.195435	2	1	G2	0		1	0	1	0	0	0	1	0	1
M	41	84	100	62	-	310	30	32	45	94	45	88	5.7	1.1	80	1	2.156		4.6	2	0.701404	1	1	-2.87228	1	0	G2	0		1	0	0	0	0	0	0	0	0
M	45	90.8	106	78	-	197	36	35	29	267	45	94	5.8	1.1	78	1	2.591		4.6	2	1.39	3	1	-0.864314	2	0	G2	0		1	0	1	1	0	0	0	0	1
M	41	95	110	74	-	321	50	98	63	144	37	102	5.3	1.2	72	1	2.797		4.7	2	0.645113	1	1	-3.0531	1	0	G2	0		1	0	1	0	1	0	1	1	1
M	56	91.2	118	80	-	262	26	18	51	277	62	104	6.2	1.4	56	0	2.183		4.8	2	1.30986	3	1	-1.126	2	0	G3a	1		2	0	1	1	0	0	1	1	0
M	31	96.4	106	64	-	230	27	30	23	114	33	98	6	1.3	70	1	2.551		4.4	2	0.664411	1	1	-1.581	1	0	G2	0		1	0	1	0	1	0	0	0	0
M	62	91	110	68	-	129	32	27	23	75	53	101		1	81	0	2.94		4.7	3	2.95985	3	1	0.314733	2	0	G2	0		1	0	1	0	0	0	1	0	0
M	51	97.4	108	74	-	265	27	34	38	127	33	99	6.1	1.2	66	1	2.592		4.5	2	0.891145	1	1	-1.51382	1	1	G2	0		1	0	1	0	1	1	1	1	0
M	62	68.9	108	68	-	181	23	13	14	121	38	92		0.9	92	0	3.286		4.5	3	2.18509	3	0	-1.26046	2	0	G1	0		1	0	0	0	1	0	0	0	0
M	55	84	108	66	-	252	34	32	45	231	47	96	6.1	1.2	68	1	2.824		4.8	2	1.3118	3	1	-1.65553	1	0	G2	0		1	0	0	1	0	0	0	0	1
M	61	95	122	78	-	202	28	28	60	153	45	141	6.7	0.6	147	0	3.114		4.6	3	1.59793	3	1	-0.2716	2	1	G1	0		1	0	1	1	0	0	1	1	0
M	46	85.2	120	80	-	338	42	58	34	62	56	94	6.2	1	86	0	2.168		4.6	2	0.750544	1	1	-3.0181	1	0	G2	0		1	0	0	0	0	0	0	0	1
M	45	78.6	106	70	-	294	33	27	25	62	57	90	6.1	1.1	78	0	2.99		4.6	3	0.972069	1	1	-2.4224	1	0	G2	0		1	0	0	0	0	0	0	0	0
M	57	81.4	116	72	-	304	29	24	111	136	64	156	8.3	0.8	107	1	2.862		4.4	2	1.10993	2	1	-1.93375	1	1	G1	0		1	0	0	0	0	0	1	0	0
M	33	86.9	110	70	-	220	21	7	26	36	82	99	5.7	1.2	76	0	2.467		4.9	2	1.19059	2	1	0.2028	2	0	G2	0		1	0	0	0	0	0	0	0	0
M	43	107.4	114	68	-	194	33	51	34	104	44	80	5.7	1.2	71	1	2.203		4.3	2	1.02423	2	1	-0.815812	2	0	G2	0		1	0	1	0	0	0	0	0	1
F	54	73.4	114	60	-	265	28	19	14	118	49	82	4.8	1	59	0	1.564		4.1	1	1.30897	3	0	-2.21645	1	0	G3a	1		2	0	0	0	1	1	0	0	0
M	30	89	118	68	-	296	30	39	50	101	41	80	5.8	1	96	1	2.319		4.7	2	0.486876	1	1	-3.19826	1	0	G1	0		1	0	0	0	0	0	0	0	1
M	51	82.1	96	62	-	244	32	35	47	250	49	103		1.2	69	1	2.44		4.9	2	1.13057	2	1	-1.63966	1	0	G2	0		1	0	0	1	0	0	1	0	0
M	61	81.2	108	66	-	220	27	12	54	127	62	92	5.7	1.1	70	0	2.414		4.6	2	2.16113	3	1	0.0833	2	0	G2	0	0	1	0	0	0	0	0	0	0	0
M	45	86	120	72	-	253	24	43	61	293	59	189	8.4	1	87	0	2.613		5.1	2	0.650982	1	1	-2.45384	1	1	G2	0		1	0	0	1	0	0	1	0	1
M	38	83	122	68	-	266	18	14	37	257	43	109	6.1	1	90	0	2.342		4.5	2	0.687243	1	1	-1.97234	1	0	G1	0		1	0	0	1	0	0	1	0	0
M	38	90.7	106	70	-	290	20	29	55	355	35	94	6.5	1	90	1	2.735		4.4	2	0.48665	1	1	-2.70504	1	1	G1	0		1	0	1	1	1	0	0	1	0
F	40	68	100	60	-	240	19	11	15	40	62	85	4.9	0.8	85	0	2.189		4.7	2	0.954786	1	0	-2.9022	1	0	G2	0		1	0	0	0	0	0	0	0	0
M	43	90.1	120	76	-	223	22	28	56	222	40	99	5.7	1	88	0	2.107		5.1	2	0.801691	1	1	-2.11934	1	0	G2	0		1	0	1	1	0	0	0	0	0
M	71	96.3	136	74	-	205	33	29	27	56	41	93	6.1	1.1	73	0	2.932		4.7	3	2.12236	3	1	0.00775172	2	0	G2	0		1	0	1	0	0	1	0	0	0
M	51	88.3	122	80	-	295	29	20	45	72	78	98		1.1	79	0	1.995		4.9	2	1.12107	2	0	-2.9681	1	0	G2	0		1	0	0	0	0	0	0	0	0
M	59	74.5	114	73	-	239	24	13	19	80	52	90	5.6	1	86	0	2.614		4.7	2	1.64321	3	0	-1.98391	1	0	G2	0		1	0	0	0	0	0	0	0	0
F	59	75.4	100	66	-	267	25	16	23	53	51	90	5.5	0.8	83	0	1.779		4.6	1	1.38109	3	0	-2.31832	1	0	G2	0		1	0	0	0	0	0	0	0	0
M	48	83.2	120	72	-	229	46	18	17	161	42	89	5.9	1	86	0	1.942		4.4	2	2.27262	3	1	-0.0614	2	0	G2	0		1	0	0	1	0	0	0	0	1
M	45	93	118	72	++	92	58	49	156	568	31	219	8.5	1.1	82	1	6.323		4.7	4	4.0528	3	1	0.738637	3	1	G2	0		3	1	1	1	1	0	1	1	1
M	41	97.5	118	82	-	334	42	27	36	107	46	96	5.2	0.9	99	1	1.907		5.3	1	0.992213	1	0	-3.6944	1	0	G1	0		1	0	1	0	0	1	0	0	1
F	44	65	96	62	-	180	18	8	9	52	61	94	5.6	0.7	91	0	2.246		4.6	2	1.55563	3	0	-1.4283	2	0	G1	0		1	0	0	0	0	0	0	0	0
F	52	66.1	121	78	-	235	16	6	17	38	96	83	5.4	0.6	110	0	2.154		4.8	2	1.44537	3	0	-1.6326	1	0	G1	0		1	0	0	0	0	0	0	0	0
M	53	93.5	120	80	-	326	26	27	40	141	42	239	11.9	1.1	73	1	2.744		4.2	2	0.813485	1	1	-2.11207	1	1	G2	0		1	0	1	0	0	0	1	0	0
M	70	86	120	78	-	247	18	18	25	98	38	103		1.2	66	0	2.897		4.4	2	1.20237	2	1	-0.9368	2	1	G2	0		1	0	0	0	1	0	1	0	0
M	55	81.5	100	68	-	246	24	17	17	118	56	87		1	83	0	1.655		4.9	1	1.30141	3	0	-2.58755	1	0	G2	0		1	0	0	0	0	0	0	0	0
M	40	82	120	80	-	201	18	12	32	70	61	89	5.2	1.1	83	0	2.336		4.8	2	1.03406	2	0	-2.2914	1	0	G2	0		1	0	0	0	0	0	0	0	0
M	39	76	119	74	-	256	20	18	18	125	60	96	5.7	1.1	79	0	2.342		4.9	2	0.718155	1	1	-2.5242	1	0	G2	0		1	0	0	0	0	0	0	0	0
M	46	86	110	70	-	202	32	62	81	249	38	88	5.8	1.3	63	1	2.268		4.7	2	0.925466	1	1	-1.78523	1	0	G2	0	0	1	0	0	1	1	0	0	0	1
F	44	68.9	109	66	-	227	17	10	13	41	49	88	5.6	0.6	110	0	2.312		4.2	2	1.04202	2	0	-2.1506	1	0	G1	0		1	0	0	0	1	0	0	0	0
M	60	86	104	62	-	268	39	39	61	340	47	98	5.7	0.7	134	1	2.264		4.9	2	1.39813	3	1	-1.8534	1	0	G1	0		1	0	0	1	0	0	0	0	1
M	48	88.3	166	100	-	241	25	29	42	142	55	98		1	85	1	2.445		5.0	2	0.924624	1	0	-3.02515	1	0	G2	0		1	0	0	0	0	1	0	0	0
M	35	81	116	74	-	217	21	21	16	74	33	115	5.2	0.9	100	0	2.447		4.4	2	0.739125	1	1	-1.7572	1	0	G1	0		1	0	0	0	1	0	1	0	0
M	59	83.1	117	66	-	373	28	29	39	433	31	101	6.1	1.1	73	1	2.631		5.1	2	0.822436	1	1	-3.58134	1	0	G2	0		1	0	0	1	1	0	1	1	0
M	53	81.3	106	66	-	205	21	21	35	154	43	81		1	89	1	2.268		4.3	2	1.18476	2	0	-1.9522	1	0	G2	0		1	0	0	1	0	0	0	0	0
M	34	97.1	128	86	-	219	21	17	30	237	43	115		1	92	0	2.767		4.8	2	0.790733	1	1	-1.30606	2	0	G1	0		1	0	1	1	0	1	1	1	0
M	58	86.2	108	70	-	209	43	35	89	215	44	113		1	86	1	2.819		4.9	2	2.01705	3	1	-0.858914	2	0	G2	0		1	0	0	1	0	0	1	0	1
M	43	78.2	94	64	-	301	25	18	26	327	32	93	5.8	1.2	74	0	2.399		5.4	2	0.841794	1	1	-2.894	1	0	G2	0		1	0	0	1	1	0	0	0	0
M	33	83	110	70	+	216	33	40	79	118	48	90	5.2	1	91	1	2.137		4.9	2	0.797157	1	0	-3.37625	1	0	G1	0		2	1	0	0	0	0	0	0	1
M	56	82.4	110	76	-	249	40	51	31	298	39	101		1.2	66	0	2.764		4.7	2	1.25969	2	1	-1.92053	1	0	G2	0		1	0	0	1	1	0	1	1	1
M	62	88.2	134	84	-	240	20	22	38	62	43	95		1	82	1	2.38		4.3	2	1.10154	2	0	-2.0702	1	0	G2	0		1	0	0	0	0	1	0	0	0
M	39	91.6	132	80	-	271	27	29	46	76	70	83		1	87	1	2.954		4.8	3	0.721539	1	0	-3.20948	1	0	G2	0		1	0	1	0	0	1	0	0	0
M	47	75	116	72	-	296	18	15	17	73	66	102		1	91	0	2.174		5.2	2	0.73796	1	1	-2.8112	1	0	G1	0		1	0	0	0	0	0	1	0	0
M	31	78.2	102	68	-	257	25	19	15	93	62	95		1.1	86	0	2.328		4.9	2	0.691818	1	0	-3.67597	1	0	G2	0		1	0	0	0	0	0	0	0	0
M	48	92.5	108	74	-	266	25	27	34	108	49	86	5.6	1.1	77	1	2.963		5.1	3	0.868196	1	0	-3.14613	1	0	G2	0		1	0	1	0	0	1	0	0	0
M	62	101	108	70	-	171	30	46	47	244	51	131		1.1	73	1	4.007		4.6	4	1.60375	3	1	0.0590522	2	1	G2	0		1	0	1	1	0	1	1	1	1
M	43	79	120	80	-	297	14	10	11	81	44	102		1.1	77	0	1.747		5.0	1	0.640973	1	1	-2.6422	1	0	G2	0		1	0	0	0	0	0	1	0	0
M	53	78	94	60	-	256	15	13	20	134	44	95		1.1	73	0	2.167		4.6	2	0.861302	1	0	-2.92409	1	0	G2	0		1	0	0	0	0	0	0	0	0
M	55	92.9	110	74	-	258	21	18	106	217	58	144		1	85	0	2.55		4.9	2	1.05518	2	1	-1.405	2	1	G2	0		1	0	1	1	0	1	1	1	0
M	34	95.4	108	68	-	213	27	38	42	123	55	85	5.6	1.1	82	1	1.756		4.9	1	0.699151	1	0	-3.14098	1	0	G2	0		1	0	1	0	0	0	0	0	0
M	28	88	106	66	-	218	36	109	35	63	72	98	5	1.1	89	0	2.812		4.5	2	0.442885	1	0	-3.84123	1	0	G2	0		1	0	0	0	0	0	0	0	1
F	58	89.1	110	76	-	311	42	62	44	239	48	161	8.8	0.8	80	1	2.229		5.2	2	0.994766	1	1	-2.80635	1	1	G2	0		1	0	1	1	1	0	1	1	1
F	50	72.1	119	73	-	284	16	11	13	48	52	93	5.3	0.9	68	0	2.24		4.6	2	0.849328	1	0	-2.8288	1	0	G2	0		1	0	0	0	0	0	0	0	0
M	57	85	110	72	-	178	25	17	39	47	66	81	5.5	0.9	99	0	2.519		4.7	2	1.94165	3	0	-1.32652	2	0	G1	0		1	0	0	0	0	0	0	0	0
M	34	76.2	100	62	-	267	12	8	13	51	59	100	5.8	1	94	0	2.417		4.8	2	0.540261	1	1	-2.5046	1	0	G1	0		1	0	0	0	0	0	1	0	0
M	62	71.5	106	60	-	195	26	22	36	43	74	105	8	0.8	111	0	2.877		4.7	2	1.76246	3	1	-0.8568	2	1	G1	0		1	0	0	0	0	0	1	0	0
M	56	72.5	104	64	-	317	29	17	26	61	82	91	6	0.8	107	0	2.236		5.2	2	1.24252	2	1	-2.55118	1	0	G1	0		1	0	0	0	0	0	0	0	0
M	76	90.1	126	76	-	239	32	23	25	114	60	89	5.6	0.9	83	0	2.288		4.4	2	2.12179	3	0	-1.11841	2	0	G2	0		1	0	1	0	0	0	0	0	0
M	66	90.3	134	78	-	220	40	60	24	95	42	81	5.4	1	83	0	2.446		4.9	2	1.54919	3	0	-2.4204	1	0	G2	0		1	0	1	0	0	1	0	0	1
M	40	90.6	102	72	-	292	38	44	57	194	34	103	7	1	94	1	2.996		5.1	3	0.784756	1	1	-2.74	1	1	G1	0		1	0	1	1	1	0	1	1	1
M	35	89.8	116	70	-	271	24	29	40	77	60	109	5.4	1.1	82	1	2.232		5.1	2	0.575587	1	1	-3.15769	1	0	G2	0		1	0	0	0	0	0	1	0	0
M	54	86	140	84	-	491	23	19	45	200	48	83		0.9	93	0	2.481		4.7	2	0.580314	1	0	-5.60418	1	0	G1	0		1	0	0	1	0	1	0	0	0
F	39	86.5	100	70	-	405	13	11	16	66	47	103	6.1	0.8	81	0	2.173		4.1	2	0.377448	1	1	-3.412	1	1	G2	0		1	0	1	0	1	0	1	1	0
M	30	101.8	116	80	-	322	197	259	317	296	56	105	6.1	1.1	84	1	3.1		5.6	3	1.14046	2	1	-3.59359	1	0	G2	0		1	0	1	1	0	0	1	1	1
M	48	71.2	102	70	-	225	22	19	62	78	50	87	5.2	0.8	108	0	2.087		4.5	2	1.07672	2	0	-2.62668	1	0	G1	0		1	0	0	0	0	0	0	0	0
M	53	87.8	118	80	-	297	21	38	125	291	52	139	7.7	1	83	1	3.023		4.6	3	0.607921	1	1	-2.52749	1	1	G2	0		1	0	0	1	0	0	1	0	0
M	70	100.3	122	70	-	223	42	48	23	90	32	98	6.7	1.2	66	0	3.214		4.5	3	1.90293	3	1	-0.47615	2	1	G2	0		1	0	1	0	1	1	1	1	1
M	61	87.2	104	74	-	200	44	45	80	272	37	99	5.6	1	81	1	2.259		4.8	2	2.00054	3	0	-1.7928	1	0	G2	0		1	0	0	1	1	1	0	1	1
M	55	87.4	120	72	-	241	35	30	42	120	65	99		1.1	74	1	2.323		4.2	2	1.45832	3	0	-2.1246	1	0	G2	0		1	0	0	0	0	0	0	0	1
F	55	84.1	120	76	-	255	22	20	118	81	56	106	6.3	0.8	79	0	2.575		4.7	2	1.06104	2	1	-1.253	2	0	G2	0		1	0	0	0	0	0	1	0	0
F	37	90	118	62	-	504	26	32	28	154	55	87	5.5	1	67	1	2.123		5.1	2	0.337419	1	0	-6.44923	1	0	G2	0		1	0	1	1	0	0	0	0	0
M	30	83	120	80	-	267	23	16	21	81	70	84	5.8	0.9	103	0	2.2		4.7	2	0.646067	1	1	-2.12208	1	0	G1	0		1	0	0	0	0	0	0	0	0
M	57	89	133	80	-	208	38	43	17	79	65	87	5.4	1.1	74	1	2.512		4.5	2	1.58804	3	0	-1.87412	1	0	G2	0		1	0	0	0	0	1	0	0	1
M	30	109	132	68	-	258	28	48	19	72	41	95	5.6	0.9	112	1	2.692		4.6	2	0.469936	1	0	-2.9935	1	0	G1	0		1	0	1	0	0	1	0	0	1
M	40	83	113	72	-	305	23	19	19	77	63	89	5.7	1	92	0	2.476		5.3	2	0.692008	1	1	-3.10178	1	0	G1	0		1	0	0	0	0	0	0	0	0
M	36	95.4	136	88	-	221	22	29	25	103	47	95	5.7	1.1	79	0	2.27		5.0	2	0.665478	1	1	-2.14397	1	0	G2	0		1	0	1	0	0	1	0	0	0
M	38	86.2	114	80	-	266	21	34	65	152	58	87	5.4	0.9	96	0	1.891		4.6	1	0.514496	1	0			0	G1	0		1	0	0	1	0	0	0	0	0
M	43	81.4	106	64	-	254	21	21	48	160	53	86	5.6	1	91	0	2.226			2	0.77579	1	0			0	G1	0		1	0	0	1	0	0	0	0	0
F	38	82	130	80	-	276	26	24	16	70	54	86	5.8	0.9	80	0	2.339		3.9	2	0.730705	1	1	-1.6811	1	0	G2	0		1	0	0	0	0	1	0	0	0
M	54	70.8	110	72	-	275	28	12	18	38	81	86	5.4	1.1	75	0	2.387			2	1.58719	3	0			0	G2	0		1	0	0	0	0	0	0	0	0
M	49	92.2	120	80	-	322	19	13	20	108	43	100	5.8	0.9	91	1	2.805		4.9	2	0.801904	1	1	-2.34568	1	0	G1	0		1	0	1	0	0	0	1	0	0
M	48	91	116	82	-	242	41	47	20	55	48	91	6.4	1.3	63	1	2.777		4.9	2	1.18621	2	1	-1.72858	1	1	G2	0		1	0	1	0	0	0	1	0	1
M	54	93.6	110	74	-	231	32	43	57	248	34	94	5.8	1	86	1	3.258		5.0	3	1.14077	2	1	-1.57526	1	0	G2	0		1	0	1	1	1	0	0	1	1
M	34	92	144	80	-	298	21	27	38	126	55	114	6.7	1	93	0	2.022		4.0	2	0.461105	1	1	-2.211	1	1	G1	0		1	0	1	0	0	1	1	1	0
M	32	88.8	104	70	-	286	21	28	39	241	42	83	5.2	1	89	1	2.366		4.9	2	0.444042	1	0	-4.0027	1	0	G2	0		1	0	0	1	0	0	0	0	0
M	40	88	120	80	-	271	27	30	24	63	57	88	5.4	1.2	73	1	2.216		4.8	2	0.727602	1	0	-3.6074	1	0	G2	0		1	0	0	0	0	0	0	0	0
F	27	70	108	72	-	258	18	17	12	122	53	91	5.2	0.8	99	0	2.072		4.8	2	0.456869	1	0	-3.93136	1	0	G1	0		1	0	0	0	0	0	0	0	0
M	58	87.5	116	80	-	345	25	17	26	577	43	190	8.1	1.2	67	1	2.597		5.1	2	1.01935	2	1	-2.62272	1	1	G2	0		1	0	0	1	0	0	1	0	0
M	55	86.6	102	60	-	299	23	21	24	100	46	98	5.5	1	81	1	2.206		5.0	2	0.92323	1	0	-3.36451	1	0	G2	0		1	0	0	0	0	0	0	0	0
M	50	75	108	72	-	149	21	14	14	104	53	82	5.1	1	90	0	2.289		4.9	2	1.88338	3	0	-1.6122	1	0	G1	0		1	0	0	0	0	0	0	0	0
M	36	91.8	130	74	-	240	57	124	135	174	44	109	5.7	1.1	86	1	3.468		5.0	3	0.767813	1	1	-2.63992	1	0	G2	0		1	0	1	1	0	1	1	1	1
M	54	88.2	110	74	-	244	24	22	42	277	45	103	5.6	1.1	79	1	2.345		5.3	2	1.13241	2	1	-1.8434	1	0	G2	0		1	0	0	1	0	0	1	0	0
M	32	96	110	72	-	342	18	44	27	82	50	105	5.2	1.2	78	1	2.72		4.6	2	0.253904	1	1	-3.4864	1	0	G2	0		1	0	1	0	0	0	1	0	1
F	28	67	94	60	-	341	23	13	14	44	61	80	5	0.9	83	0	2.656		5.0	2	0.523793	1	0	-4.81566	1	0	G2	0		1	0	0	0	0	0	0	0	0
M	34	83.8	100	66	-	224	16	8	13	70	61	97	4.7	1.1	82	0	2.816		4.7	2	0.85863	1	0	-2.3078	1	0	G2	0		1	0	0	0	0	0	0	0	0
M	34	86.5	130	70	-	234	24	42	40	110	48	98	5.9	1.1	81	0	1.989		4.9	2	0.538083	1	1	-2.49689	1	0	G2	0		1	0	0	0	0	1	0	0	1
M	34	85	126	78	-	256	46	37	64	129	50	91	5.6	1	89	1	1.927		4.7	1	1.00438	2	0	-3.15339	1	0	G2	0		1	0	0	0	0	0	0	0	1
M	41	83	108	70	-	219	20	31	20	487	38	98	5.7	1	89	1	2.357		4.6	2	0.672495	1	1	-2.06329	1	0	G2	0		1	0	0	1	1	0	0	0	0
M	24	77.2	118	78	-	242	20	25	48	98	48	94		1	95	0	3.824		5.2	4	0.396694	1	0	-4.6084	1	0	G1	0		1	0	0	0	0	0	0	0	0
F	72	79	98	62	-	158	38	42	28	93	49	88	5.8	0.8	71	1	2.19		4.1	2	2.67199	3	1	0.473114	2	0	G2	0		1	0	0	0	1	0	0	0	1
M	32	83	90	60	-	210	24	19	20	37	56	105	5.7	1.2	78	0	1.745		4.4	1	0.839006	1	1	-1.51667	1	0	G2	0		1	0	0	0	0	0	1	0	0
M	36	81.7	106	72	-	245	26	32	45	192	43	84	5.2	1.1	83	1	2.467		5.0	2	0.675359	1	0	-3.69243	1	0	G2	0		1	0	0	1	0	0	0	0	0
M	29	76.2	104	64	-	254	19	21	15	48	66	90		0.8	121	0	2.238		4.5	2	0.473378	1	0	-3.92909	1	0	G1	0		1	0	0	0	0	0	0	0	0
M	55	85	118	76	-	226	28	59	44	95	55	103	5.8	1	83	1	2.691		4.8	2	0.887128	1	1	-1.83377	1	0	G2	0		1	0	0	0	0	0	1	0	1
F	67	87	119	82	-	251	18	15	12	60	64	112	6.4	0.7	86	0	2.076		4.3	2	1.24059	2	1	-0.3658	2	0	G2	0		1	0	1	0	0	0	1	0	0
M	51	77.5	110	64	-	110	40	28	25	74	52	95	6.1	0.9	99	0	2.138		4.7	2	3.50476	3	1	0.715286	3	0	G1	0		1	0	0	0	0	0	0	0	1
M	52	83	122	81	-	226	25	26	33	78	53	82	5.5	1	83	0	2.515		4.5	2	1.1281	2	0			0	G2	0		1	0	0	0	0	0	0	0	0
F	27	65.2	100	67	-	230	15	11	15	78	70	88	5.2	0.9	77	0	2.168		4.8	2	0.530922	1	0	-3.6886	1	0	G2	0		1	0	0	0	0	0	0	0	0
F	50	77.2	100	62	-	249	22	22	13	69	64	84	5.2	0.8	77	0	2.402		4.5	2	0.941851	1	0	-2.8988	1	0	G2	0		1	0	0	0	0	0	0	0	0
M	55	77.8	122	70	-	349	24	17	43	147	62	99	5.7	1	81	0	3.035		4.6	3	0.917327	1	1	-2.73955	1	0	G2	0		1	0	0	0	0	0	0	0	0
M	41	86	122	78	-	246	24	12	21	112	38	97		1.2	73	0	2.323		4.5	2	1.1547	2	0	-1.8738	1	0	G2	0		1	0	0	0	1	0	0	0	0
M	76	91.1	124	66	-	203	21	10	16	48	55	89	5.7	1.1	67	0	2.254		4.2	2	2.4862	3	1	1.5012	3	0	G2	0		1	0	1	0	0	0	0	0	0
F	49	78.2	114	76	-	313	24	19	42	153	52	86	5.6	0.8	81	0	2.237		4.7	2	0.861958	1	0	-3.55467	1	0	G2	0		1	0	0	1	0	1	0	0	0
M	50	74.2	110	71	-	200	20	17	29	102	50	86	5.5	1.1	78	0	1.913		4.6	1	1.21268	2	0	-2.40689	1	0	G2	0		1	0	0	0	0	0	0	0	0
M	51	82.3	108	70	-	280	27	44	74	101	53	90	5.3	1	80	0	2.383		5.3	2	0.741395	1	0	-4.3727	1	0	G2	0		1	0	0	0	0	0	0	0	1
M	35	94.3	118	78	-	205	29	32	36	264	43	86	5.4	1.2	72	0	2.222		5.1	2	0.87526	1	0	-2.91001	1	0	G2	0		1	0	1	1	0	0	0	0	0
M	57	86	120	80	-	183	53	32	59	92	62	119	5.4	1.2	66	0	2.818			2	2.91826	3	1			0	G2	0		1	0	0	0	0	0	1	0	1
F	51	87.7	118	78	-	232	34	35	58	177	49	136	6.6	0.8	82	1	2.91		4.7	3	1.26336	2	1	-1.26689	2	1	G2	0		1	0	1	1	1	1	1	1	1
M	41	85	106	76	-	133	20	23	32	124	43	92	5.4	0.9	96	0	2.711		4.9	2	1.28558	2	0	-1.81613	1	0	G1	0		1	0	0	0	0	0	0	0	0
M	47	89.5	118	74	-	313	34	39	43	220	52	97	5.7	1.1	78	1	2.758		5.3	2	0.817523	1	1	-2.84972	1	0	G2	0		1	0	0	1	0	1	0	0	1
M	45	77.1	116	78	-	271	18	24	24	174	36	90	5.3	1	86	0	2.966		4.8	3	0.610113	1	0	-3.9845	1	0	G2	0		1	0	0	1	1	0	0	0	0
M	48	84.2	126	76	-	267	35	34	60	548	46	101		1.1	80	0	2.504		5.1	2	1.07909	2	1	-2.12408	1	0	G2	0		1	0	0	1	0	0	1	0	1
F	27	69.2	104	74	-	301	12	8	15	48	80	77	5.3	0.7	111	0	1.942		5.0	2	0.380569	1	0	-4.4582	1	0	G1	0		1	0	0	0	0	0	0	0	0
M	30	79.6	100	66	+	295	32	73	62	115	52	78	5.6	1.2	80	1	2.153		5.1	2	0.38088	1	0	-5.14183	1	0	G2	0		2	1	0	0	0	0	0	0	1
M	33	90.3	122	82	-	304	23	20	23	204	54	84	5.3	1.3	70	1	2.249		4.7	2	0.558281	1	0	-3.8127	1	0	G2	0		1	0	1	1	0	0	0	0	0
M	33	93.3	124	74	-	233	24	35	69	171	59	97	5.8	1.1	83	0	2.285		5.2	2	0.57456	1	1	-2.60574	1	0	G2	0		1	0	1	1	0	0	0	0	0
M	30	109.8	124	84	-	281	99	163	37	153	38	86	5.3	1	94	1	2.724		4.9	2	0.827859	1	0	-3.66411	1	0	G1	0		1	0	1	1	1	0	0	1	1
M	52	84.2	102	66	-	248	16	13	21	151	45	83	5.3	1.3	64	0	2.661		4.4	2	0.930465	1	0	-2.33874	1	0	G2	0		1	0	0	1	0	0	0	0	0
M	31	88.7	112	76	-	307	21	15	31	52	48	79	4.9	1.1	81	0	2.431		4.8	2	0.547516	1	0	-3.9416	1	0	G2	0		1	0	0	0	0	0	0	0	0
F	54	60.5	106	68	-	245	37	33	18	26	58	82		0.8	81	0	1.926		5.3	1	1.41962	3	0	-3.6614	1	0	G2	0		1	0	0	0	0	0	0	0	1
M	63	86	130	70	-	189	24	21	24	139	36	97		1.1	71	0	2.624		5.0	2	1.74574	3	0	-1.47857	1	0	G2	0		1	0	0	0	1	1	0	0	0
M	30	71.8	110	68	-	267	29	29	20	98	59	80	5.2	1	92	0	1.726		5.1	1	0.605075	1	0	-4.6542	1	0	G1	0		1	0	0	0	0	0	0	0	0
M	27	89.8	118	76	-	231	19	10	15	33	65	90	5.2	1.1	90	0	2.135		5.0	2	0.702272	1	0	-2.5412	1	0	G1	0		1	0	0	0	0	0	0	0	0
M	30	83.4	118	74	-	219	14	11	12	66	63	85	5.3	1	95	0	2.273		5.2	2	0.578241	1	0	-3.5818	1	0	G1	0		1	0	0	0	0	0	0	0	0
M	29	76.4	112	75	-	187	21	16	20	65	58	85	4.1	0.9	103	0	2.34		4.8	2	0.814171	1	0	-2.77723	1	0	G1	0		1	0	0	0	0	0	0	0	0
M	74	95.5	109	60	-	139	34	40	30	49	47	101	6.2	1.1	71	0	3.166		4.7	3	2.86198	3	1	0.5601	2	0	G2	0		1	0	1	0	0	0	1	0	1
M	27	78.6	116	76	-	301	29	40	35	155	57	93	5.3	1.1	88	0	2.794		5.0	2	0.411306	1	0	-4.96225	1	0	G2	0		1	0	0	1	0	0	0	0	1
F	58	69.1	109	69	-	251	19	10	18	84	66	84	5.3	0.7	90	0	1.89		5.1	1	1.38838	3	0	-2.1902	1	0	G1	0		1	0	0	0	0	0	0	0	0
M	32	103.2	116	74	-	215	43	79	86	300	40	86	5.1	1.3	70	1	2.449		5.1	2	0.720056	1	0	-3.15214	1	0	G2	0		1	0	1	1	0	0	0	0	1
M	43	99	120	78	-	332	23	37	35	67	37	85	5.5	1	86	1	2.745		4.6	2	0.489731	1	0	-4.16979	1	0	G2	0		1	0	1	0	1	0	0	0	0
M	53	81	130	90	-	183	19	26	44	208	68	83		1.5	51	1	2.562		4.6	2	1.07917	2	0	-2.24354	1	0	G3a	1		2	0	0	1	0	1	0	0	0
F	54	71	110	76	-	256	22	16	16	149	72	97		1.3	48	0	2.022		5.0	2	1.16016	2	0	-2.85695	1	0	G3a	1		2	0	0	0	0	0	0	0	0
M	40	93.2	114	78	-	255	35	70	26	251	38	91		1.1	81	1	2.068		4.9	2	0.656204	1	0	-3.382	1	0	G2	0		1	0	1	1	1	0	0	1	1
M	35	90	128	84	-	408	54	170	96	188	39	95	5.6	1.1	79	1	2.35		5.5	2	0.355285	1	0	-6.56493	1	0	G2	0		1	0	1	1	1	0	0	1	1
F	62	90.5	121	73	-	227	57	37	59	160	49	184	8.5	0.8	83	1	2.455		5.0	2	2.55941	3	1	-0.420065	2	1	G2	0		1	0	1	1	1	1	1	1	1
M	59	84	110	80	-	226	23	22	40	143	39	94	5.5	1.4	56	1	2.396		5.1	2	1.28015	2	0	-2.4862	1	0	G3a	1		2	0	0	0	1	0	0	0	0
M	60	74	108	72	-	184	24	21	23	61	70	90	5.5	0.9	94	0	2.633		4.6	2	1.70779	3	0	-1.76817	1	0	G1	0		1	0	0	0	0	0	0	0	0
M	37	80	100	60	-	348	16	11	19	37	60	97	5.8	1	86	0	1.956		5.1	2	0.512916	1	1	-3.5768	1	0	G2	0		1	0	0	0	0	0	0	0	0
M	32	74.2	118	64	-	266	18	20	30	57	53	89	5.3	1.3	70	0	2.134		4.7	2	0.484201	1	0	-4.0262	1	0	G2	0		1	0	0	0	0	0	0	0	0
M	28	79.5	120	70	-	246	24	16	13	63	75	95	5.9	1.4	63	0	1.711		5.1	1	0.682927	1	1	-2.191	1	0	G2	0		1	0	0	0	0	0	0	0	0
M	72	96.2	118	78	-	176	27	27	59	187	52	90	6.1	1.1	72	1	2.686		4.6	2	2.1257	3	1	0.417	2	0	G2	0		1	0	1	1	0	1	0	1	0
M	60	80.6	100	70	-	193	22	22	23	71	52	93	5.3	0.9	90	0	1.982		4.2	2	1.45816	3	0	-1.6122	1	0	G1	0		1	0	0	0	0	0	0	0	0
F	43	81.8	100	64	-	335	22	20	16	124	47	93	5.9	0.9	78	1	2.007		4.7	2	0.631439	1	1	-2.8498	1	0	G2	0		1	0	0	0	1	0	0	0	0
M	66	96.5	114	60	+	258	30	42	88	105	48	94	6.4	1.3	58	1	2.406		4.7	2	1.18419	2	1	-1.23866	2	0	G3a	1		3	1	1	0	0	1	0	0	1
M	49	67	100	60	-	242	21	15	16	74	64	98		1	84	0	1.944		4.6	2	1.09788	2	0	-2.8438	1	0	G2	0		1	0	0	0	0	0	0	0	0
M	41	101.4	131	89	-	322	63	157	92	195	43	120	6.1	1.1	75	1	4.087		5.1	4	0.640204	1	1	-3.25934	1	0	G2	0		1	0	1	1	0	1	1	1	1
M	48	86.8	115	76	-	227	28	33	27	176	36	89	5.7	1.2	72	1	2.546		5.2	2	1.03066	2	1	-1.7646	1	0	G2	0		1	0	0	1	1	0	0	0	0
M	54	95.5	110	78	-	275	46	66	40	136	42	91	5.8	1	84	1	2.664		4.8	2	1.11185	2	1	-1.8458	1	0	G2	0		1	0	1	0	0	0	0	0	1
F	54	91.2	120	66	-	236	30	24	57	470	40	149		1.1	55	1	2.693			2	1.40119	3	1			1	G3a	1	0	2	0	1	1	1	1	1	1	0
M	37	91.2	148	90	-	262	21	21	33	168	56	100	5.5	1.1	77	1	2.194			2	0.647158	1	1			0	G2	0		1	0	1	1	0	1	1	1	0
M	41	84.5	110	70	-	239	21	20	17	106	36	96	5.4	1.1	78	0	2.075		4.8	2	0.805546	1	0	-3.2315	1	0	G2	0		1	0	0	0	1	0	0	0	0
M	53	85.5	100	70	-	251	38	35	59	205	52	85	5.2	1.1	74	1	2.721		4.4	2	1.35629	3	0	-2.71934	1	0	G2	0		1	0	0	1	0	0	0	0	1
F	53	83	100	62	-	222	34	29	34	97	60	100		1	62	0	1.978		4.5	2	1.50731	3	1	-0.81651	2	0	G2	0		1	0	0	0	0	0	1	0	1
M	52	77	106	62	-	175	21	28	43	142	80	95		1.4	57	0	2.24	1.7	4.7	2	1.17925	2	0	-2.2517	1	0	G3a	1		2	0	0	0	0	0	0	0	0
F	56	65	97	68	-	177	31	44	59	59	72	171	7.2	0.8	79	0	1.68	1.5	4.8	1	1.4786	3	1	-1.4115	2	1	G2	0		1	0	0	0	0	0	1	0	1
M	63	71	103	57	-	252	24	17	25	51	53	87	5.3	1	80	0	1.6	2	4.3	1	1.45521	3	0	-2.37775	1	0	G2	0		1	0	0	0	0	0	0	0	0
F	54	78	113	72	-	238	102	74	89	153	76	109	6.1	0.7	93	1	2.16	4.6	4.1	2	2.6903	3	1	-0.820405	2	0	G1	0		1	0	0	1	0	1	1	1	1
F	52	62	100	63	-	208	15	7	12	79	59	91		1	63	0	2.31		4.0	2	1.41737	3	0	-1.03717	2	0	G2	0		1	0	0	0	0	0	0	0	0
M	66	65	113	65	-	163	23	22	39	80	63	90		1	80	0	2.028		4.0	2	1.98551	3	0	-1.1428	2	0	G2	0		1	0	0	0	0	0	0	0	0
F	50	63	110	66	-	209	21	12	14	84	62	85		0.8	81	0	2.01	2.2	4.1	2	1.45028	3	0	-1.8893	1	0	G2	0		1	0	0	0	0	0	0	0	0
M	63				-	148	49	53	23	132	46	95	5.6	0.9	91	0	2.93	11.6	4.0	3	2.86508	3	0	-0.821317	2	0	G1	0	0	1	0		0	0		0	0	1
M	57	76.2	120	72	-	198	33	23	17	53	59	105	5.4	1.1	74	0	2.51		4.4	2	1.98089	3	1	-0.369165	2	0	G2	0		1	0	0	0	0	0	1	0	0
M	73	87	137	73	-		40	35	37	36	49	116		1	78	1	3.07	7.2	4.2	3			1			0	G2	0		1	0	0	0	0	1	1	0	1
M	56	76	133	86	-	253	21	15	18	72	38	82	5.6	1.1	74	1	2.11		4.4	2	1.20017	2	0	-2.5488	1	0	G2	0		1	0	0	0	1	1	0	0	0
M	37	94	130	70	-	299	36	82	89	66	55	100	5.7	1	90	1	1.9	25.6	5.0	1	0.491956	1	1	-3.00497	1	0	G1	0		1	0	1	0	0	1	1	1	1
M	38	85	122	75	-	276	31	40	22	224	35	134	6.3	1.2	73	1	2.71	14.5	4.9	2	0.674848	1	1	-2.84375	1	1	G2	0		1	0	0	1	1	0	1	1	1
M	71	85	130	79	-	167	17	18	21	62	55	144	6.9	1.1	71	0	1.92		4.0	1	1.70355	3	1	0.5372	2	1	G2	0		1	0	0	0	0	1	1	0	0
M	41	100	136	86	-	224	129	260	74	103	45	102	5.7	1.2	72	1	3.058		4.2	3	1.46433	3	1	-1.16581	2	0	G2	0		1	0	1	0	0	1	1	1	1
M	66	91	132	74	-	238	24	33	29	160	48	103		1.1	72	1	2.12		4.3	2	1.15857	2	1	-0.8522	2	0	G2	0		1	0	1	1	0	1	1	1	0
M	45	96	139	85	-	192	17	19	25			96		1.1	78	0	2.16		4.4	2	0.914078	1	0	-1.84521	1	0	G2	0		1	0	1			1	0		0
M	58	92	102	68	-	127	30	21	54	208	41	94		1.2	66	1	2.79	21.6	4.2	2	2.98976	3	0	0.000285714	2	0	G2	0		1	0	1	1	0	1	0	1	0
M	48	89	118	78	-	275	27	28	192	352	51	135	6	1.2	69	1	2.06	7.6	4.3	2	0.890622	1	1	-1.81156	1	1	G2	0		1	0	0	1	0	0	1	0	0
F	35	62	111	70	-	240	19	14	11	122	53	97	5.6	0.9	77	0	1.86		4.2	1	0.740536	1	0	-2.98263	1	0	G2	0		1	0	0	0	0	0	0	0	0
M	50	91	160	103	-	217	29	25	169	197	54	103		1.1	76	1	1.9		4.3	1	1.33641	3	1	-0.5924	2	0	G2	0		1	0	1	1	0	1	1	1	0
M	56	82	131	86	-	137	25	26	71	104	52	98	6	1.1	74	1	1.84	15.4	4.3	1	2.00411	3	1	0.106523	2	0	G2	0		1	0	0	0	0	1	0	0	0
M	55	84	112	72	-	205	16	13	24	55	49	102	5.8	1.1	75	1	1.58		4.7	1	1.19058	2	1	-0.830738	2	0	G2	0	0	1	0	0	0	0	1	1	0	0
M	46	81	160	110	-	195	25	31	24	149	40	103	5.3	1.2	70	1	2.12		4.6	2	1.05921	2	1	-1.19041	2	0	G2	0		1	0	0	0	0	1	1	0	0
M	54	89	150	90	-	304	29	16	49	191	71	117		0.9	94	1	2.43	8.5	4.3	2	1.28783	2	1			0	G1	0		1	0	0	1	0	1	1	1	0
M	46	74	103	62	-	216	23	25	27	233	45	103		1	86	0	2.17		4.3	2	0.97963	1	1	-1.4914	1	0	G2	0		1	0	0	1	0	0	1	0	0
F	50	95	138	77	-	277	34	56	29	173	46	125	6	0.8	81	1	1.8		4.4	1	0.820116	1	1	-1.64733	1	0	G2	0		1	0	1	1	1	1	1	1	1
F	50	69	119	68	-	154	22	13	12	54	61	95		0.9	71	0	1.81	1.5	4.1	1	1.98107	3	0	-0.940015	2	0	G2	0		1	0	0	0	0	0	0	0	0
M	58	73	104	61	-	208	26	20	22	64	59	103		0.9	92	0	1.89	1.4		1	1.62115	3	1			0	G1	0		1	0	0	0	0	0	1	0	0
F	51	63	126	82	-	244	24	16	14	61	63	88		0.8	80	0	1.64	1.7	4.3	1	1.2541	2	0	-2.3578	1	0	G2	0		1	0	0	0	0	0	0	0	0
M	49	80	117	81	-	214	29	23	51	44	51	83		1.1	76	0	1.77	1.4	4.5	1	1.38457	3	0	-1.97814	1	0	G2	0		1	0	0	0	0	0	0	0	0
F	54	75	101	60	-	220	28	22	17	49	63	97	5.6	0.8	80	0	1.48		4.0	1	1.46527	3	0	-1.9148	1	0	G2	0		1	0	0	0	0	0	0	0	0
M	47	91.8	128	73	-	104	65	90	49	102	48	100		1.1	77	1	3.5		4.1	3	3.0964	3	1	0.6898	3	0	G2	0		1	0	1	0	0	0	1	0	1
M	65	87	131	83	-	221	45	47	26	150	49	98		1.1	71	0	2	1.7	4.2	2	1.93057	3	0	-1.56073	1	0	G2	0		1	0	0	1	0	1	0	0	1
M	54	89	130	60	-	233	33	37	57	113	46	151	6.7	1.1	75	1	2.25		4.7	2	1.25733	2	1	-1.29463	2	1	G2	0	0	1	0	0	0	0	1	1	0	0
M	41	80	127	64	-	229	20	18	72	300	47	104	5.5	0.8	114	1	2.14		4.4	2	0.843999	1	1	-1.6094	1	0	G1	0		1	0	0	1	0	0	1	0	0
F	42	63	105	52	-	210	19	9	11	82	58	88	5.5	1	65	0	2.15		4.1	2	1.26667	2	0	-1.5682	1	0	G2	0		1	0	0	0	0	0	0	0	0
M	67	70.5	121	70	-	225	37	32	28	30	81	84	6.2	1.2	65	0	2.42		4.3	2	1.94769	3	1	-0.964112	2	0	G2	0	1	2	0	0	0	0	0	0	0	1
M	43	97	134	88	-	204	48	68	70	304	40	103	5.7	0.9	99	1	2.71	17.5	4.3	2	1.22694	2	1	-0.737176	2	0	G1	0		1	0	1	1	0	1	1	1	1
F	55	72	107	68	-	198	29	28	26	153	31	103	5.9	0.8	80	0	2.14	1.7	4.4	2	1.52236	3	1	-0.687843	2	0	G2	0		1	0	0	1	1	0	1	1	0
M	47	81	118	69	-	167	93	54	464	323	65	98	5.2	1	86	1	1.72		4.7	1	3.56178	3	0	-1.1916	2	0	G2	0	0	1	0	0	1	0	0	0	0	1
F	46	59	115	68	-	209	19	14	38	35	59	81		0.9	73	0	1.46		4.5	1	1.11764	2	0	-2.50223	1	0	G2	0		1	0	0	0	0	0	0	0	0
F	46	63.7	114	68	-	293	19	10	14	65	73	97		0.8	82	0	1.59	1.8	4.3	1	0.943287	1	0	-2.859	1	0	G2	0		1	0	0	0	0	0	0	0	0
M	53	77.3	122	78	-	242	21	17	25	59	55	99		1.3	62	0	2.11	2.5	4.4	2	1.11546	2	0	-2.56706	1	0	G2	0		1	0	0	0	0	0	0	0	0
M	59	85	145	80	-	261	27	33	129	227	56	119		0.9	92	1	2.69	3.3	4.0	2	1.06247	2	1	-1.2256	2	0	G1	0		1	0	0	1	0	1	1	1	0
M	67				-	224	23	34	41	111	40	106	6	1.1	71	1	2.42	17.4	4.2	2	1.17982	2	1			0	G2	0		1	0		0	0		1		0
M	28	74	101	55	-	165	22	24	15	38	65	92	5	1.4	65	0	2.18	2.1	4.6	2	0.762063	1	0	-2.8445	1	0	G2	0		1	0	0	0	0	0	0	0	0
M	40	81.5	138	70	-	303	27	32	42	106	47	115		1.2	72	0	2.27		5.0	2	0.630095	1	1	-3.21269	1	0	G2	0		1	0	0	0	0	1	1	0	0
F	51	64	111	78	-	223	33	21	17	147	61	112		0.8	81	0	2.66	1.8	4.3	2	1.64691	3	1	-1.00629	2	0	G2	0		1	0	0	0	0	0	1	0	0
F	52	64	108	70	-	180	23	17	15	59	62	117	5.7	0.9	70	0	1.74	1.7	4.4	1	1.61151	3	1	-0.842988	2	0	G2	0		1	0	0	0	0	0	1	0	0
F	51	71	104	56	-	226	18	19	22	105	42	96	5.8	1	62	1	1.79	18.2	4.1	1	0.931875	1	1	-1.21151	2	0	G2	0		1	0	0	0	1	0	0	0	0
M	42	72	99	65	-	299	22	22	81	68	46	102	5.6	1.1	78	0	2	2.7	4.6	2	0.658854	1	1	-3.0158	1	0	G2	0		1	0	0	0	0	0	1	0	0
F	44	83	114	72	-	336	19	14	19	143	63	103	5.3	0.9	73	0	1.9	4.9	4.2	1	0.664971	1	1	-2.18483	1	0	G2	0		1	0	0	0	0	0	1	0	0
M	43	79	101	59	-	209	27	27	114	308	57	93	5.6	1	87	1	1.94	4.4	4.8	2	1.06906	2	0	-2.8358	1	0	G2	0		1	0	0	1	0	0	0	0	0
F	44	86	127	84	-	272	15	19	55	55	63	102	5.2	0.9	73	0	2	1.2	4.5	2	0.556671	1	1	-1.98122	1	0	G2	0		1	0	1	0	0	0	1	0	0
M	54	81	126	82	-	218	28	34	30	203	43	113	6.4	1	83	1	2.02		4.7	2	1.18948	2	1	-1.33651	2	0	G2	0		1	0	0	1	0	0	1	0	0
M	54	91	130	83	-	260	40	71	42	257	35	102	5.8	1.3	62	1	2.37	21.5	4.4	2	0.985942	1	1	-1.66005	1	0	G2	0		1	0	1	1	1	1	1	1	1
M	58	94	154	100	-	192	27	42	53	151	38	123	6.7	1	82	1	2.47	9.6	4.1	2	1.25854	2	1	-0.153971	2	1	G2	0		1	0	1	1	1	1	1	1	1
F	56	74	129	78	-	271	21	15	24	219	47	107	5.9	0.9	69	0	2.11	4.2	4.5	2	1.12045	2	1	-1.465	1	0	G2	0		1	0	0	1	1	0	1	1	0
M	45	80	127	78	-	276	39	41	41	144	41	95	5.9	1.3	64	1	1.96	13	5.0	2	0.993061	1	1	-2.61729	1	0	G2	0		1	0	0	0	0	1	0	0	1
M	65	86	134	78	-	200	31	25	24	128	40	102	6	1.2	65	1	2.14	2.7	4.2	2	2.015	3	1	0.0374	2	0	G2	0		1	0	0	0	0	1	1	0	0
F	58	81	118	67	-	216	32	36	47	83	54	81	5.4	1	61	1	2.27	4.2	4.4	2	1.4321	3	0	-1.9264	1	0	G2	0		1	0	0	0	0	0	0	0	0
M	67	74	135	78	-	175	22	15	17	89	48	90	5.4	1.1	72	0	1.76		4.1	1	2.17477	3	0	-0.6852	2	0	G2	0	0	1	0	0	0	0	1	0	0	0
M	45	84	107	73	-	255	23	23	33	123	67	100	5.7	1.2	70	0	1.95	3.5	4.6	2	0.846323	1	1	-2.0414	1	0	G2	0		1	0	0	0	0	0	1	0	0
M	45	83	107	56	-	235	23	16	22	69	72	94	5.5	1.2	70	1	1.86	2.5	4.5	1	1.10106	2	0	-2.40288	1	0	G2	0		1	0	0	0	0	0	0	0	0
F	45	70	112	68	-	302	18	6	38	133	58	82	5.3	0.8	83	0	1.75		4.2	1	1.09497	2	0	-1.7734	1	0	G2	0		1	0	0	0	0	0	0	0	0
M	52	73	124	81	-	261	29	16	25	40	93	104	5.5	1.1	75	0	2.35	1.4	4.4	2	1.44444	3	1	-1.10263	2	0	G2	0		1	0	0	0	0	0	1	0	0
F	57	98.5	134	80	-	158	32	26	21	58	47	101	5.4	0.8	79	1	2.63	7.8	4.5	2	2.26402	3	1	1.05786	3	0	G2	0		1	0	1	0	1	1	1	1	0
M	65	72	116	71	-	208	68	50	115	82	49	99	5.6	1.2	65	0	2.05		4.5	2	3.0052	3	0	-1.492	1	0	G2	0	0	1	0	0	0	0	0	0	0	1
M	51	93	133	78	-	241	19	24	63	452	36	207	9.9	1.7	46	1	2.17	6.5	4.6	2	0.820732	1	1	-1.45825	1	1	G3a	1		2	0	1	1	1	1	1	1	0
M	50	78	130	89	-	254	25	29	26	240	47	98	5.6	0.9	96	1	2.31		4.0	2	0.913855	1	0	-2.63875	1	0	G1	0		1	0	0	1	0	1	0	0	0
M	60	93	137	90	+	268	34	73	135	325	40	114	6.5	1.3	60	1	2.11		4.7	2	0.89091	1	1	-1.9777	1	1	G2	0		2	1	1	1	0	1	1	1	1
M	40	72	120	78	-	299	18	17	30	117	50	94	5.8	1	89	1	1.8		4.4	1	0.584032	1	1	-2.77736	1	0	G2	0		1	0	0	0	0	0	0	0	0
F	59	82	130	86	-	287	33	35	43	60	49	94	6.1	1	61	1	2.3		4.2	2	1.1467	2	1	-1.49697	1	0	G2	0	0	1	0	0	0	1	1	0	0	0
M	65	89	134	73	-		22	23	46			98	5.6	1.1	72	1	2.14		4.6	2			0			0	G2	0	0	1	0	0			1	0		0
F	67	82	120	72	-	240	26	22	20	80	48	88	5.4	0.6	106	1	1.9	13.7	4.2	1	1.54748	3	0	-1.3518	2	0	G1	0		1	0	0	0	1	1	0	0	0
M	48	85	117	73	-	299	18	16	28	175	47	105	5.3	1.1	77	1	2.05		4.1	2	0.722408	1	1	-1.92645	1	0	G2	0		1	0	0	1	0	0	1	0	0
M	55	89	138	86	-	223	49	62	39	183	35	114	7.4	1.3	62	1	2.19		4.4	2	1.53482	3	1	-0.823381	2	1	G2	0	0	1	0	0	1	1	1	1	1	1
M	42	101	138	80	-	287	30	43	162	116	62	106		1.1	79	1	2.01	5.3	4.5	2	0.669506	1	1	-1.9275	1	0	G2	0		1	0	1	0	0	1	1	1	1
M	67	90	123	65	-	205	27	31	33	205	38	86	6.3	1.2	65	1	2.05		4.1	2	1.58491	3	1	-0.0649419	2	0	G2	0	0	1	0	1	1	1	0	0	1	0
F	44	65	131	81	-	211	15	14	43	113	70	100	5.5	1.2	52	0	1.51	1.1	4.3	1	0.835983	1	1	-1.33169	2	0	G3a	1		2	0	0	0	0	1	1	0	0
M	49	97.8	136	78	-	245	94	179	123	236	40	132	7.6	1.1	76	1	3.13		4.3	3	1.40518	3	1	-1.18951	2	1	G2	0	0	1	0	1	1	0	1	1	1	1
F	34	75	107	68	-	351	24	11	38	50	53	92	6.1	0.8	87	0	1.79	5.1	4.1	1	0.700949	1	1	-2.0178	1	0	G2	0		1	0	0	0	0	0	0	0	0
F	55	67	109	66	-	193	38	29	13	50	55	107		0.9	69	0	1.88	1.5	4.5	1	2.0109	3	1	-0.426359	2	0	G2	0		1	0	0	0	0	0	1	0	1
M	52	78	120	60	-	206	31	34	32	90	64	102	5.6	1.1	76	0	2.19		4.7	2	1.34202	3	1	-1.20475	2	0	G2	0		1	0	0	0	0	0	1	0	0
M	34	83.5	132	84	-	227	24	26	37	416	39	97	5.3	1.2	75	1	2.49	5	4.4	2	0.704981	1	0	-2.90475	1	0	G2	0		1	0	0	1	1	1	0	1	0
F	49	70	108	72	-	217	14	10	10	59	58	103	5.3	0.9	71	0	1.41	1.4	4.1	1	0.999688	1	1	-0.7956	2	0	G2	0		1	0	0	0	0	0	1	0	0
F	57	77	121	70	-	326	21	18	17	176	44	88	5.6	0.9	69	0	1.61	3.2	3.9	1	0.865447	1	0	-3.0234	1	0	G2	0		1	0	0	1	1	0	0	0	0
M	38	95.3	131	80	-	183	42	46	83	237	49	99	5.5	1.2	73	1	1.8	11.4	4.5	1	1.28589	2	0	-2.00689	1	0	G2	0		1	0	1	1	0	1	0	1	1
[truncated: 6,910 more rows]
